# Supplementary material for: The Genome of Anopheles darlingi, the main neotropical malaria vector
Source: Nucleic Acids Res. 2013 Jun 12;41(15):7387–400. doi: 10.1093/nar/gkt484 (PMC3753621; doi:10.1093/nar/gkt484)
Supplement: Supplementary Data [file supp_gkt484_nar-00257-h-2013-File006_updated.zip]

Archive with 12 entries (12 files):
- S-E.docx
- S-F.xlsx
- S-G.docx
- S-H.xlsx
- S-I.docx
- S-J.docx
- S-K.doc
- S-L.xlsx
- S-A.docx
- S-B.docx
- S-C.docx
- S-D.docx
