# Supplementary material for: The Genome of Anopheles darlingi, the main neotropical malaria vector
Source: Nucleic Acids Res. 2013 Jun 12;41(15):7387–400. doi: 10.1093/nar/gkt484 (PMC3753621; doi:10.1093/nar/gkt484)
Supplement: Supplementary Data [file supp_gkt484_nar-00257-h-2013-File006_updated.zip › S-F.xlsx]

## Sheet: Sheet1
Class	Superfamily	Contig	TE _ Hit in Blast	Identity	Matches	Mismatches	Gap	Contig Start	Contig End	TE Start	TE end	e-value	Score	Size			Size
I LTR	copia	scf7180000452645	COPIA5-I_AG_Copia_Anopheles_gambiae_4021_7_1_28-4011	49.15	59	30	1	765	4633	17	1327	0	65.1	3868	-3868		3868
I LTR	copia	scf7180000452842	TF000697_Ty1_copia_Ele59_Ty1_copia_LTR_Retrotransposons_Aedes_aegypti_4524_33_1_4236-196_REVERSE_SENSE	63.48	115	42	0	452	1106	823	1036	8e-68	157	654	-654		654
I LTR	copia	scf7180000456021	TF000755_Ty1_copia_Ele80_Ty1_copia_LTR_Retrotransposons_Aedes_aegypti_4305_11_1_175-4119	60.52	1302	496	10	5261	1410	15	1312	0	1552	3851	3851		3851
I LTR	copia	scf7180000456271	TF000721_Ty1_copia_Ele71_Ty1_copia_LTR_Retrotransposons_Aedes_aegypti_4044_20_1_3832-3005_REVERSE_SENSE	65.52	58	15	2	724	566	150	205	2e-11	67	158	158		158
I LTR	copia	scf7180000456572	COPIA3-I_AG_Copia_Anopheles_gambiae_1607_1_1_41-1540	43.32	187	98	2	16936	16400	7	193	9e-35	147	536	536		536
I LTR	copia	scf7180000458769	TF000621_Ty1_copia_Ele9_Ty1_copia_LTR_Retrotransposons_Aedes_aegypti_4673_27_1_4352-90_REVERSE_SENSE	48.67	1280	602	16	274	3948	35	1308	0	1177	3674	-3674		3674
I LTR	copia	scf7180000460111	108712205_ABG00000_retrotransposon_protein_putative_Ty1-copia_subclass_Oryza_sativa__japonica_cultivar-group	42.54	536	278	8	312147	315546	2	994	0	383	3399	-3399		3399
I LTR	copia	scf7180000459043	108712057_ABF99852_transposon_protein_putative_unclassified_expressed_Oryza_sativa__japonica_cultivar-group	44.87	78	43	0	10115	7905	89	475	4e-48	78.2	2210	2210		2210
I LTR	ERV-2	scf7180000454659	ZFERV-2-I_DR_ERV1_Danio_rerio_10564_13_1_6673-7755	42.62	122	70	1	30310	30675	228	348	1e-19	97.4	365	-365		365
I LTR	gypsy	scf7180000452122	TF000549_Ty3_gypsy_Ele165_Ty3_gypsy_LTR_Retrotransposons_Aedes_aegypti_6622_4_1_1177-2445	43.29	298	156	3	887	33	1	298	4e-67	251	854	854		854
I LTR	gypsy	scf7180000452198	TF000384_Ty3_gypsy_Ele103_Ty3_gypsy_LTR_Retrotransposons_Aedes_aegypti_6215_13_1_3111-6038	35.77	137	68	8	337	977	593	823	1e-30	52	640	-640		640
I LTR	gypsy	scf7180000452203	TF000144_Ty3_gypsy_Ele49_Ty3_gypsy_LTR_Retrotransposons_Aedes_aegypti_7624_4_1_1971-5417	59.79	1139	453	9	12598	9197	13	1132	0	1325	3401	3401		3401
I LTR	gypsy	scf7180000452225	GYPSY54-I_AG_Gypsy_Anopheles_gambiae_5874_4_1_1558-5106	52.94	34	16	0	4287	3449	894	1183	4e-91	39.3	838	838		838
I LTR	gypsy	scf7180000452227	TF000145_Ty3_gypsy_Ele50_Ty3_gypsy_LTR_Retrotransposons_Aedes_aegypti_7277_6_1_1916-5416	61.16	327	127	0	16941	17921	840	1166	2e-111	401	980	-980		980
I LTR	gypsy	scf7180000452264	TF000100_Ty3_gypsy_Ele8_Ty3_gypsy_LTR_Retrotransposons_Aedes_aegypti_5423_11_1_1261-4368	45.16	31	17	0	4979	5774	16	283	1e-87	34.7	795	-795		795
I LTR	gypsy	scf7180000452273	TF000318_Ty3_gypsy_Ele55_Ty3_gypsy_LTR_Retrotransposons_Aedes_aegypti_7091_7_1_1981-5241	50.93	214	105	0	6047	6688	228	441	4e-50	197	641	-641		641
I LTR	gypsy	scf7180000452277	TF000145_Ty3_gypsy_Ele50_Ty3_gypsy_LTR_Retrotransposons_Aedes_aegypti_7277_6_1_1916-5416	61.65	133	50	2	631	1551	961	1166	3e-35	146	920	-920		920
I LTR	gypsy	scf7180000452320	GYPSY45-I_AG_Gypsy_Anopheles_gambiae_5607_3_1_1273-4434	57.69	52	22	1	611	319	951	1054	1e-13	58.9	292	292		292
I LTR	gypsy	scf7180000452326	GYPSY44-I_AG_Gypsy_Anopheles_gambiae_5554_5_1_367-1683	51.67	120	56	2	6435	6788	22	140	1e-26	119	353	-353		353
I LTR	gypsy	scf7180000452450	TF000100_Ty3_gypsy_Ele8_Ty3_gypsy_LTR_Retrotransposons_Aedes_aegypti_5423_3_1_316-1257	37.93	29	18	0	189	627	95	244	6e-21	23.5	438	-438		438
I LTR	gypsy	scf7180000452472	GYPSY41-I_AG_Gypsy_Anopheles_gambiae_6601_8_1_1538-5077	59.7	330	133	2	3416	937	311	1163	0	412	2479	2479		2479
I LTR	gypsy	scf7180000452541	TF000480_Ty3_gypsy_Ele137_Ty3_gypsy_LTR_Retrotransposons_Aedes_aegypti_6860_5_1_1478-2722	43.06	288	162	4	687	1544	42	299	8e-54	207	857	-857		857
I LTR	gypsy	scf7180000452569	GYPSY54-I_AG_Gypsy_Anopheles_gambiae_5874_1_1_299-1624	30.63	395	262	8	1677	529	58	430	8e-43	171	1148	1148		1148
I LTR	gypsy	scf7180000452597	TF000318_Ty3_gypsy_Ele55_Ty3_gypsy_LTR_Retrotransposons_Aedes_aegypti_7091_9_1_5245-6807	50	56	28	0	282	2	255	348	9e-20	63.9	280	280		280
I LTR	gypsy	scf7180000452650	GYPSY54-I_AG_Gypsy_Anopheles_gambiae_5874_4_1_1558-5106	43.45	412	134	6	54	992	617	1026	2e-79	294	938	-938		938
I LTR	gypsy	scf7180000452720	GYPSY54-I_AG_Gypsy_Anopheles_gambiae_5874_4_1_1558-5106	63.33	60	22	0	1269	1090	1124	1183	1e-15	80.9	179	179		179
I LTR	gypsy	scf7180000452722	GYPSY36-I_AG_Gypsy_Anopheles_gambiae_5414_12_1_1017-5354	62.34	77	29	0	3093	2863	1352	1428	3e-23	107	230	230		230
I LTR	gypsy	scf7180000452827	GYPSY54-I_AG_Gypsy_Anopheles_gambiae_5874_1_1_299-1624	47.52	101	53	0	1059	1361	76	176	2e-21	101	302	-302		302
I LTR	gypsy	scf7180000452838	TF000567_Ty3_gypsy_Ele169_Ty3_gypsy_LTR_Retrotransposons_Aedes_aegypti_7327_6_1_2735-6331	75.8	157	38	0	1898	1138	234	487	1e-67	254	760	760		760
I LTR	gypsy	scf7180000452869	TF000100_Ty3_gypsy_Ele8_Ty3_gypsy_LTR_Retrotransposons_Aedes_aegypti_5423_3_1_316-1257	48.78	123	63	0	1653	1285	124	246	8e-27	118	368	368		368
I LTR	gypsy	scf7180000452887	TF000100_Ty3_gypsy_Ele8_Ty3_gypsy_LTR_Retrotransposons_Aedes_aegypti_5423_11_1_1261-4368	46.43	84	16	1	1636	1910	737	860	5e-28	75.5	274	-274		274
I LTR	gypsy	scf7180000452980	TF000100_Ty3_gypsy_Ele8_Ty3_gypsy_LTR_Retrotransposons_Aedes_aegypti_5423_11_1_1261-4368	65.22	69	24	0	990	3	326	780	3e-23	105	987	987		987
I LTR	gypsy	scf7180000453040	GYPSY54-I_AG_Gypsy_Anopheles_gambiae_5874_4_1_1558-5106	57.4	385	164	4	9606	6600	285	808	3e-125	447	3006	3006		3006
I LTR	gypsy	scf7180000453095	GYPSY53-I_AG_Gypsy_Anopheles_gambiae_4127_10_1_1003-4104	38.39	112	69	1	1180	295	702	1019	8e-57	85.9	885	885		885
I LTR	gypsy	scf7180000453138	GYPSY54-I_AG_Gypsy_Anopheles_gambiae_5874_1_1_299-1624	39.53	129	70	2	700	1062	49	177	3e-17	87.4	362	-362		362
I LTR	gypsy	scf7180000453440	GYPSY54-I_AG_Gypsy_Anopheles_gambiae_5874_4_1_1558-5106	64.18	134	48	0	2518	1	246	958	1e-46	184	2517	2517		2517
I LTR	gypsy	scf7180000453575	TF000484_Ty3_gypsy_Ele141_Ty3_gypsy_LTR_Retrotransposons_Aedes_aegypti_4751_7_1_455-4582	68.2	802	244	2	9	2381	363	1164	0	1107	2372	-2372		2372
I LTR	gypsy	scf7180000453582	TF000095_Ty3_gypsy_Ele3_Ty3_gypsy_LTR_Retrotransposons_Aedes_aegypti_4678_8_1_1225-4434	56.39	305	125	1	7	897	719	1023	5e-105	377	890	-890		890
I LTR	gypsy	scf7180000453599	TF000512_Ty3_gypsy_Ele151_Ty3_gypsy_LTR_Retrotransposons_Aedes_aegypti_7424_7_1_5334-7001	32.62	279	186	3	13	843	271	545	3e-41	166	830	-830		830
I LTR	gypsy	scf7180000453650	GYPSY52-I_AG_Gypsy_Anopheles_gambiae_5341_15_1_1906-5316	44.24	165	46	1	574	78	17	228	1e-43	136	496	496		496
I LTR	gypsy	scf7180000453660	TF000318_Ty3_gypsy_Ele55_Ty3_gypsy_LTR_Retrotransposons_Aedes_aegypti_7091_7_1_1981-5241	63.93	61	22	1	860	1251	820	939	6e-26	77	391	-391		391
I LTR	gypsy	scf7180000453756	TF000317_Ty3_gypsy_Ele54_Ty3_gypsy_LTR_Retrotransposons_Aedes_aegypti_7262_6_1_2176-5430	76.43	157	37	0	1198	23	24	415	1e-131	241	1175	1175		1175
I LTR	gypsy	scf7180000453760	TF000484_Ty3_gypsy_Ele141_Ty3_gypsy_LTR_Retrotransposons_Aedes_aegypti_4751_7_1_455-4582	67.68	164	53	0	1	492	1191	1354	3e-56	215	491	-491		491
I LTR	gypsy	scf7180000453769	GYPSY45-I_AG_Gypsy_Anopheles_gambiae_5607_3_1_1273-4434	73.91	345	90	0	1	1253	275	692	2e-172	536	1252	-1252		1252
I LTR	gypsy	scf7180000453808	TF000317_Ty3_gypsy_Ele54_Ty3_gypsy_LTR_Retrotransposons_Aedes_aegypti_7262_6_1_2176-5430	66.3	362	122	0	1089	4	486	847	2e-143	504	1085	1085		1085
I LTR	gypsy	scf7180000453831	TF000145_Ty3_gypsy_Ele50_Ty3_gypsy_LTR_Retrotransposons_Aedes_aegypti_7277_5_1_765-1970	49.65	288	141	5	2	853	125	400	4e-65	244	851	-851		851
I LTR	gypsy	scf7180000453893	TF000318_Ty3_gypsy_Ele55_Ty3_gypsy_LTR_Retrotransposons_Aedes_aegypti_7091_4_1_740-2041	67.95	365	96	4	1034	3	11	375	5e-142	500	1031	1031		1031
I LTR	gypsy	scf7180000453894	TF000319_Ty3_gypsy_Ele56_Ty3_gypsy_LTR_Retrotransposons_Aedes_aegypti_7479_12_1_5417-7120	34.95	103	67	0	1076	560	123	308	2e-20	74.7	516	516		516
I LTR	gypsy	scf7180000453904	TF000539_Ty3_gypsy_Ele153_Ty3_gypsy_LTR_Retrotransposons_Aedes_aegypti_7762_5_1_5729-7396	37.61	109	57	2	675	382	346	454	2e-13	73.2	293	293		293
I LTR	gypsy	scf7180000454156	TF000512_Ty3_gypsy_Ele151_Ty3_gypsy_LTR_Retrotransposons_Aedes_aegypti_7424_4_1_709-1818	35.59	59	32	2	2523	2015	138	309	7e-32	32.7	508	508		508
I LTR	gypsy	scf7180000454210	TF000114_Ty3_gypsy_Ele23_Ty3_gypsy_LTR_Retrotransposons_Aedes_aegypti_4740_5_1_257-4519	59	300	103	2	6825	62	332	1255	2e-162	354	6763	6763		6763
I LTR	gypsy	scf7180000454335	TF000539_Ty3_gypsy_Ele153_Ty3_gypsy_LTR_Retrotransposons_Aedes_aegypti_7762_2_1_1231-2598	59.09	44	18	0	595	298	67	182	7e-23	60.1	297	297		297
I LTR	gypsy	scf7180000454366	TF000099_Ty3_gypsy_Ele7_Ty3_gypsy_LTR_Retrotransposons_Aedes_aegypti_4594_6_1_1183-4278	58.82	68	28	0	1116	504	497	788	9e-31	91.3	612	612		612
I LTR	gypsy	scf7180000454438	TF000318_Ty3_gypsy_Ele55_Ty3_gypsy_LTR_Retrotransposons_Aedes_aegypti_7091_7_1_1981-5241	65	100	34	1	1647	1043	870	1083	6e-67	142	604	604		604
I LTR	gypsy	scf7180000454439	TF000318_Ty3_gypsy_Ele55_Ty3_gypsy_LTR_Retrotransposons_Aedes_aegypti_7091_7_1_1981-5241	50.35	284	136	5	839	3	673	935	8e-71	263	836	836		836
I LTR	gypsy	scf7180000454444	GYPSY71-I_AG_Gypsy_Anopheles_gambiae_4621_4_1_414-4571	49.53	212	104	1	2623	3443	140	406	3e-70	213	820	-820		820
I LTR	gypsy	scf7180000454455	Gypsy13-NVi_I_Gypsy_Nasonia_vitripennis_4260_3_1_1831-3624	32.93	167	86	4	303	725	213	374	9e-14	75.5	422	-422		422
I LTR	gypsy	scf7180000454527	GYPSY52-I_AG_Gypsy_Anopheles_gambiae_5341_15_1_1906-5316	62.88	1013	373	4	43	3072	1	1012	0	1323	3029	-3029		3029
I LTR	gypsy	scf7180000454532	TF000511_Ty3_gypsy_Ele152_Ty3_gypsy_LTR_Retrotransposons_Aedes_aegypti_7825_5_1_1002-1382	35.96	114	70	1	709	377	13	126	3e-13	73.2	332	332		332
I LTR	gypsy	scf7180000454554	GYPSY44-I_AG_Gypsy_Anopheles_gambiae_5554_8_1_1638-4790	42.28	272	155	4	2782	1973	717	985	5e-52	202	809	809		809
I LTR	gypsy	scf7180000454643	TF000478_Ty3_gypsy_Ele135_Ty3_gypsy_LTR_Retrotransposons_Aedes_aegypti_6328_6_1_2207-5827	38.75	80	48	3	786	1532	66	348	2e-30	50.8	746	-746		746
I LTR	gypsy	scf7180000454660	TF000422_Ty3_gypsy_Ele125_Ty3_gypsy_LTR_Retrotransposons_Aedes_aegypti_7510_6_1_1668-3032	33.58	137	90	2	1237	1644	19	154	2e-13	73.6	407	-407		407
I LTR	gypsy	scf7180000454705	GYPSY54-I_AG_Gypsy_Anopheles_gambiae_5874_1_1_299-1624	39.52	167	100	2	501	4	95	259	1e-25	115	497	497		497
I LTR	gypsy	scf7180000454707	TF000100_Ty3_gypsy_Ele8_Ty3_gypsy_LTR_Retrotransposons_Aedes_aegypti_5423_11_1_1261-4368	62.5	16	6	0	40	353	345	444	2e-19	26.2	313	-313		313
I LTR	gypsy	scf7180000454739	GYPSY72-I_AG_Gypsy_Anopheles_gambiae_4102_4_1_23-4057	40.6	234	134	4	561	1247	273	506	9e-51	197	686	-686		686
I LTR	gypsy	scf7180000454820	GYPSY70-I_AG_Gypsy_Anopheles_gambiae_4858_16_1_1642-4833	41.72	163	94	3	507	22	907	1060	9e-25	112	485	485		485
I LTR	gypsy	scf7180000454913	TF000100_Ty3_gypsy_Ele8_Ty3_gypsy_LTR_Retrotransposons_Aedes_aegypti_5423_11_1_1261-4368	47.18	142	75	0	1913	1488	21	162	3e-34	143	425	425		425
I LTR	gypsy	scf7180000454920	TF000513_Ty3_gypsy_Ele148_Ty3_gypsy_LTR_Retrotransposons_Aedes_aegypti_7596_7_1_2375-5539	62.5	72	27	0	84	744	792	1012	5e-85	103	660	-660		660
I LTR	gypsy	scf7180000454936	GYPSY54-I_AG_Gypsy_Anopheles_gambiae_5874_1_1_299-1624	36.09	133	78	3	788	1165	86	216	5e-13	72	377	-377		377
I LTR	gypsy	scf7180000455099	GYPSY36-I_AG_Gypsy_Anopheles_gambiae_5414_12_1_1017-5354	50	40	20	0	391	994	588	1443	2e-22	53.5	603	-603		603
I LTR	gypsy	scf7180000455145	GYPSY54-I_AG_Gypsy_Anopheles_gambiae_5874_4_1_1558-5106	51.45	173	84	0	22424	21906	991	1163	4e-44	177	518	518		518
I LTR	gypsy	scf7180000455394	GYPSY68-I_AG_Gypsy_Anopheles_gambiae_5536_9_1_2370-5501	65.22	115	40	0	977	633	697	811	5e-40	163	344	344		344
I LTR	gypsy	scf7180000455513	GYPSY53-I_AG_Gypsy_Anopheles_gambiae_4127_2_1_100-999	50.94	106	52	0	554	237	69	174	2e-25	112	317	317		317
I LTR	gypsy	scf7180000455657	GYPSY41-I_AG_Gypsy_Anopheles_gambiae_6601_8_1_1538-5077	40.31	258	145	3	4221	1616	292	1179	0	205	2605	2605		2605
I LTR	gypsy	scf7180000455658	TF000145_Ty3_gypsy_Ele50_Ty3_gypsy_LTR_Retrotransposons_Aedes_aegypti_7277_6_1_1916-5416	82.61	115	20	0	982	12	175	397	3e-51	199	970	970		970
I LTR	gypsy	scf7180000455690	Gypsy13-NVi_I_Gypsy_Nasonia_vitripennis_4260_2_1_3-1880	30.49	223	119	4	3010	3570	120	340	5e-21	100	560	-560		560
I LTR	Gypsy	scf7180000455730	TF000513_Ty3_gypsy_Ele148_Ty3_gypsy_LTR_Retrotransposons_Aedes_aegypti_7596_10_1_5536-7185	46.75	385	199	2	1139	3	14	391	9e-103	370	1136	1136		1136
I LTR	gypsy	scf7180000455790	TF000513_Ty3_gypsy_Ele148_Ty3_gypsy_LTR_Retrotransposons_Aedes_aegypti_7596_10_1_5536-7185	33.33	99	63	1	44	331	389	487	4e-14	75.5	287	-287		287
I LTR	gypsy	scf7180000455816	TF000145_Ty3_gypsy_Ele50_Ty3_gypsy_LTR_Retrotransposons_Aedes_aegypti_7277_5_1_765-1970	36.42	324	186	9	217	1128	44	352	2e-38	156	911	-911		911
I LTR	gypsy	scf7180000455843	GYPSY56-I_AG_Gypsy_Anopheles_gambiae_4726_4_1_160-4713	34.72	193	115	5	1013	468	120	309	4e-24	108	545	545		545
I LTR	gypsy	scf7180000455856	GYPSY72-I_AG_Gypsy_Anopheles_gambiae_4102_4_1_23-4057	40.68	440	248	5	1314	34	10	439	2e-95	346	1280	1280		1280
I LTR	gypsy	scf7180000455915	TF000421_Ty3_gypsy_Ele124_Ty3_gypsy_LTR_Retrotransposons_Aedes_aegypti_7278_8_1_1937-5359	76.22	900	214	1	4597	1898	234	1129	0	1432	2699	2699		2699
I LTR	gypsy	scf7180000455916	TF000421_Ty3_gypsy_Ele124_Ty3_gypsy_LTR_Retrotransposons_Aedes_aegypti_7278_8_1_1937-5359	84.62	13	2	0	897	50	2	281	6e-87	29.3	847	847		847
I LTR	gypsy	scf7180000455969	TF000512_Ty3_gypsy_Ele151_Ty3_gypsy_LTR_Retrotransposons_Aedes_aegypti_7424_4_1_709-1818	62.41	133	50	1	3	401	164	293	6e-44	174	398	-398		398
I LTR	gypsy	scf7180000456010	GYPSY49-I_AG_Gypsy_Anopheles_gambiae_5457_12_1_2277-5378	44.65	159	57	2	374	1313	55	317	2e-53	109	939	-939		939
I LTR	gypsy	scf7180000456014	TF000480_Ty3_gypsy_Ele137_Ty3_gypsy_LTR_Retrotransposons_Aedes_aegypti_6860_5_1_1478-2722	61.19	67	26	0	1200	1000	169	235	1e-17	87.4	200	200		200
I LTR	gypsy	scf7180000456053	TF000318_Ty3_gypsy_Ele55_Ty3_gypsy_LTR_Retrotransposons_Aedes_aegypti_7091_9_1_5245-6807	47.22	36	19	0	203	500	93	190	5e-13	39.3	297	-297		297
I LTR	gypsy	scf7180000456054	TF000478_Ty3_gypsy_Ele135_Ty3_gypsy_LTR_Retrotransposons_Aedes_aegypti_6328_6_1_2207-5827	36.41	206	131	3	404	1021	102	303	4e-31	132	617	-617		617
I LTR	gypsy	scf7180000456055	TF000541_Ty3_gypsy_Ele155_Ty3_gypsy_LTR_Retrotransposons_Aedes_aegypti_6600_6_1_2489-6004	44.35	575	292	11	3	1643	161	720	1e-112	403	1640	-1640		1640
I LTR	gypsy	scf7180000456086	GYPSY53-I_AG_Gypsy_Anopheles_gambiae_4127_10_1_1003-4104	58.15	227	95	0	15	1196	33	334	5e-66	248	1181	-1181		1181
I LTR	gypsy	scf7180000456121	GYPSY33-I_AG_Gypsy_Anopheles_gambiae_4577_2_1_1-4479	48.15	108	56	1	2225	370	1	695	6e-26	115	1855	1855		1855
I LTR	gypsy	scf7180000456124	TF000547_Ty3_gypsy_Ele163_Ty3_gypsy_LTR_Retrotransposons_Aedes_aegypti_6816_5_1_1540-2766	58.73	63	26	0	87	275	228	290	3e-14	75.9	188	-188		188
I LTR	gypsy	scf7180000456143	GYPSY2-I_AG_4-bp_TSD_Anopheles_gambiae_5178_21_1_1824-5153	51.86	511	194	6	2164	788	604	1110	5e-144	508	1376	1376		1376
I LTR	gypsy	scf7180000456181	GYPSY44-I_AG_Gypsy_Anopheles_gambiae_5554_5_1_367-1683	41.44	292	169	1	956	1825	20	311	1e-55	214	869	-869		869
I LTR	gypsy	scf7180000456209	TF000325_Ty3_gypsy_Ele61_Ty3_gypsy_LTR_Retrotransposons_Aedes_aegypti_7144_3_1_807-1049	52.63	76	36	0	316	89	4	79	2e-18	90.5	227	227		227
I LTR	gypsy	scf7180000456221	TF000482_Ty3_gypsy_Ele139_Ty3_gypsy_LTR_Retrotransposons_Aedes_aegypti_4733_8_1_237-4556	64.79	71	25	0	197	691	602	1078	3e-21	100	494	-494		494
I LTR	gypsy	scf7180000456224	TF000427_Ty3_gypsy_Ele130_Ty3_gypsy_LTR_Retrotransposons_Aedes_aegypti_6242_5_1_4688-5947	55	20	9	0	185	825	125	340	1e-62	23.1	640	-640		640
I LTR	gypsy	scf7180000456260	GYPSY52-I_AG_Gypsy_Anopheles_gambiae_5341_6_1_907-1902	48.21	112	58	0	800	1135	68	179	2e-21	99.8	335	-335		335
I LTR	gypsy	scf7180000456290	TF000335_Ty3_gypsy_Ele63_Ty3_gypsy_LTR_Retrotransposons_Aedes_aegypti_5278_17_1_239-4969	59	100	41	0	1344	5747	181	1461	2e-36	129	4403	-4403		4403
I LTR	gypsy	scf7180000456344	TF000480_Ty3_gypsy_Ele137_Ty3_gypsy_LTR_Retrotransposons_Aedes_aegypti_6860_6_1_2569-6324	57.25	138	59	0	1287	732	1068	1252	1e-61	169	555	555		555
I LTR	gypsy	scf7180000456377	TF000541_Ty3_gypsy_Ele155_Ty3_gypsy_LTR_Retrotransposons_Aedes_aegypti_6600_6_1_2489-6004	51.28	273	123	5	1145	251	866	1170	7e-74	256	894	894		894
I LTR	gypsy	scf7180000456390	GYPSY54-I_AG_Gypsy_Anopheles_gambiae_5874_4_1_1558-5106	50.75	333	154	3	3193	2225	853	1183	5e-90	329	968	968		968
I LTR	gypsy	scf7180000456588	TF000426_Ty3_gypsy_Ele129_Ty3_gypsy_LTR_Retrotransposons_Aedes_aegypti_7303_6_1_2009-5515	49.4	83	22	2	23	1022	680	1154	1e-12	70.9	999	-999		999
I LTR	gypsy	scf7180000456607	TF000512_Ty3_gypsy_Ele151_Ty3_gypsy_LTR_Retrotransposons_Aedes_aegypti_7424_4_1_709-1818	43.94	66	37	2	20967	20182	39	276	7e-31	48.1	785	785		785
I LTR	gypsy	scf7180000456616	GYPSY36-I_AG_Gypsy_Anopheles_gambiae_5414_12_1_1017-5354	64.76	105	37	0	3	914	611	1428	2e-33	139	911	-911		911
I LTR	gypsy	scf7180000456616	GYPSY36-I_AG_Gypsy_Anopheles_gambiae_5414_12_1_1017-5354	52.8	250	113	2	180	914	1179	1428	1e-69	260	734	-734		734
I LTR	gypsy	scf7180000456617	GYPSY72-I_AG_Gypsy_Anopheles_gambiae_4102_4_1_23-4057	66.67	30	10	0	1	90	1250	1279	3e-17	42.4	89	-89		89
I LTR	gypsy	scf7180000456651	GYPSY44-I_AG_Gypsy_Anopheles_gambiae_5554_5_1_367-1683	49.64	139	68	1	416	6	22	160	8e-22	102	410	410		410
I LTR	gypsy	scf7180000456911	GYPSY66-I_AG_Gypsy_Anopheles_gambiae_4352_8_1_2-4321	44.33	291	99	3	6049	6732	992	1282	2e-52	204	683	-683		683
I LTR	gypsy	scf7180000456968	GYPSY54-I_AG_Gypsy_Anopheles_gambiae_5874_4_1_1558-5106	59.7	67	27	0	69	269	1115	1181	7e-20	95.1	200	-200		200
I LTR	gypsy	scf7180000457620	Gypsy1-LTR_Dmoj_Gypsy_Drosophila_mojavensis_245_1_1_61-243	68.18	44	14	0	195	326	9	52	7e-11	67.4	131	-131		131
I LTR	gypsy	scf7180000458291	TF000147_Ty3_gypsy_Ele52_Ty3_gypsy_LTR_Retrotransposons_Aedes_aegypti_7376_2_1_858-1979	58.25	297	118	5	53906	53034	26	320	2e-89	329	872	872		872
I LTR	gypsy	scf7180000458642	GYPSY24-I_AG_Gypsy_Anopheles_gambiae_4459_10_1_184-4434	53.95	367	157	2	1947	4627	37	1408	4e-110	397	2680	-2680		2680
I LTR	gypsy	scf7180000458644	TF000480_Ty3_gypsy_Ele137_Ty3_gypsy_LTR_Retrotransposons_Aedes_aegypti_6860_6_1_2569-6324	70.97	62	17	1	4089	348	6	1232	5e-19	93.6	3741	3741		3741
I LTR	gypsy	scf7180000458664	TF000349_Ty3_gypsy_Ele77_Ty3_gypsy_LTR_Retrotransposons_Aedes_aegypti_4862_16_1_284-4627	36.36	220	134	5	117575	120685	14	1253	2e-31	137	3110	-3110		3110
I LTR	gypsy	scf7180000458701	TF000513_Ty3_gypsy_Ele148_Ty3_gypsy_LTR_Retrotransposons_Aedes_aegypti_7596_10_1_5536-7185	49.85	337	169	0	5075	4065	25	361	1e-89	328	1010	1010		1010
I LTR	gypsy	scf7180000458899	TF000513_Ty3_gypsy_Ele148_Ty3_gypsy_LTR_Retrotransposons_Aedes_aegypti_7596_7_1_2375-5539	73.26	1047	280	0	3548	408	6	1052	0	1592	3140	3140		3140
I LTR	gypsy	scf7180000458997	TF000418_Ty3_gypsy_Ele121_Ty3_gypsy_LTR_Retrotransposons_Aedes_aegypti_7569_8_1_2055-5654	52.38	63	30	0	514101	514739	246	467	1e-41	68.6	638	-638		638
I LTR	gypsy	scf7180000459050	Gypsy52-ZM_I_Gypsy_Zea_mays_2863_8_1_2-2773	67.82	87	28	0	17784	17524	314	400	2e-22	106	260	260		260
I LTR	gypsy	scf7180000459127	TF000318_Ty3_gypsy_Ele55_Ty3_gypsy_LTR_Retrotransposons_Aedes_aegypti_7091_7_1_1981-5241	74.92	913	225	3	8135	4984	4	1057	0	1381	3151	3151		3151
I LTR	gypsy	scf7180000459201	GYPSY68-I_AG_Gypsy_Anopheles_gambiae_5536_9_1_2370-5501	33.9	118	75	2	38058	37714	266	382	2e-11	69.7	344	344		344
I LTR	gypsy	scf7180000459338	TF000099_Ty3_gypsy_Ele7_Ty3_gypsy_LTR_Retrotransposons_Aedes_aegypti_4594_6_1_1183-4278	60.17	969	367	5	3617	768	88	1031	0	1165	2849	2849		2849
I LTR	gypsy	scf7180000459377	TF000145_Ty3_gypsy_Ele50_Ty3_gypsy_LTR_Retrotransposons_Aedes_aegypti_7277_5_1_765-1970	38.06	134	81	3	3856	4457	52	247	2e-42	97.8	601	-601		601
I LTR	gypsy	scf7180000459506	GYPSY54-I_AG_Gypsy_Anopheles_gambiae_5874_4_1_1558-5106	45.9	390	205	5	37	3557	154	1183	2e-177	321	3520	-3520		3520
I LTR	gypsy	scf7180000459660	GYPSY54-I_AG_Gypsy_Anopheles_gambiae_5874_4_1_1558-5106	47.96	784	396	10	2775	6623	50	1181	0	685	3848	-3848		3848
I LTR	gypsy	scf7180000459671	TF000318_Ty3_gypsy_Ele55_Ty3_gypsy_LTR_Retrotransposons_Aedes_aegypti_7091_7_1_1981-5241	65.85	41	14	0	904	9	4	890	1e-34	66.6	895	895		895
I LTR	gypsy	scf7180000459745	TF000114_Ty3_gypsy_Ele23_Ty3_gypsy_LTR_Retrotransposons_Aedes_aegypti_4740_5_1_257-4519	58.33	108	45	0	2850	2527	546	653	4e-31	134	323	323		323
I LTR	gypsy	scf7180000459806	TF000114_Ty3_gypsy_Ele23_Ty3_gypsy_LTR_Retrotransposons_Aedes_aegypti_4740_5_1_257-4519	54.08	98	44	1	11560	7137	874	1421	9e-24	109	4423	4423		4423
I LTR	gypsy	scf7180000460063	TF000144_Ty3_gypsy_Ele49_Ty3_gypsy_LTR_Retrotransposons_Aedes_aegypti_7624_3_1_682-2043	56.65	233	101	1	55105	54407	124	354	2e-71	269	698	698		698
I LTR	gypsy	scf7180000460231	GYPSY72-I_AG_Gypsy_Anopheles_gambiae_4102_4_1_23-4057	59.77	522	206	3	48500	51465	335	856	0	622	2965	-2965		2965
I LTR	gypsy	scf7180000460242	GYPSY54-I_AG_Gypsy_Anopheles_gambiae_5874_1_1_299-1624	46.25	80	43	1	241	2	61	138	1e-13	76.6	239	239		239
I LTR	gypsy	scf7180000460276	TF000322_Ty3_gypsy_Ele59_Ty3_gypsy_LTR_Retrotransposons_Aedes_aegypti_7869_7_1_3212-6913	41.12	107	62	1	1222	34	1117	1223	2e-121	92.8	1188	1188		1188
I LTR	gypsy	scf7180000460278	TF000373_Ty3_gypsy_Ele91_Ty3_gypsy_LTR_Retrotransposons_Aedes_aegypti_7450_11_1_3696-6908	64.29	84	30	0	477	999	680	763	5e-61	126	522	-522		522
I LTR	gypsy	scf7180000460287	TF000513_Ty3_gypsy_Ele148_Ty3_gypsy_LTR_Retrotransposons_Aedes_aegypti_7596_10_1_5536-7185	42.11	19	11	0	20	1074	43	61	3e-67	25	1054	-1054		1054
I LTR	Pao Bel	scf7180000452133	TF000268_Pao_Bel_Ele93_Pao_Bel_LTR_Retrotransposons_Aedes_aegypti_7807_20_1_854-6928	45.34	161	72	4	1165	441	1774	2020	3e-50	109	724	724		724
I LTR	Pao Bel	scf7180000452204	TF000312_Pao_Bel_Ele179_Pao_Bel_LTR_Retrotransposons_Aedes_aegypti_12255_10_1_2713-3573	45.45	22	12	0	1145	254	7	282	4e-35	22.7	891	891		891
I LTR	Pao Bel	scf7180000452291	TF000267_Pao_Bel_Ele91_Pao_Bel_LTR_Retrotransposons_Aedes_aegypti_8148_8_1_912-5423	61.74	230	84	2	3044	1	398	1424	0	284	3043	3043		3043
I LTR	Pao Bel	scf7180000452303	TF000268_Pao_Bel_Ele93_Pao_Bel_LTR_Retrotransposons_Aedes_aegypti_7807_20_1_854-6928	51.92	574	270	6	2405	118	504	1266	0	554	2287	2287		2287
I LTR	Pao Bel	scf7180000452333	TF000261_Pao_Bel_Ele79_Pao_Bel_LTR_Retrotransposons_Aedes_aegypti_7011_9_1_485-6523	52	125	47	3	11095	6612	1461	1981	3e-26	117	4483	4483		4483
I LTR	Pao Bel	scf7180000452352	TF000267_Pao_Bel_Ele91_Pao_Bel_LTR_Retrotransposons_Aedes_aegypti_8148_8_1_912-5423	36.17	94	56	2	2649	2918	919	1010	8e-12	69.3	269	-269		269
I LTR	Pao Bel	scf7180000452353	BEL18-I_AG_BEL_Anopheles_gambiae_6227_18_1_2644-6177	90	10	1	0	8677	5620	348	1145	7e-11	21.2	3057	3057		3057
I LTR	Pao Bel	scf7180000452366	TF000261_Pao_Bel_Ele79_Pao_Bel_LTR_Retrotransposons_Aedes_aegypti_7011_9_1_485-6523	68.94	132	41	0	1137	2	717	1104	9e-111	189	1135	1135		1135
I LTR	Pao Bel	scf7180000452371	BEL18-I_AG_BEL_Anopheles_gambiae_6227_18_1_2644-6177	61.54	390	130	3	1837	2	251	1140	4e-140	496	1835	1835		1835
I LTR	Pao Bel	scf7180000452397	BEL8-I_AG_BEL_Anopheles_gambiae_5414_12_1_3256-5367	59.26	567	230	2	2816	4513	130	695	1e-178	624	1697	-1697		1697
I LTR	Pao Bel	scf7180000452451	TF000265_Pao_Bel_Ele87_Pao_Bel_LTR_Retrotransposons_Aedes_aegypti_7609_16_1_756-6827	58.49	53	22	0	213	12	1730	1814	3e-13	67	201	201		201
I LTR	Pao Bel	scf7180000452458	TF000265_Pao_Bel_Ele87_Pao_Bel_LTR_Retrotransposons_Aedes_aegypti_7609_16_1_756-6827	44.32	88	41	2	1184	739	1730	1968	7e-12	68.2	445	445		445
I LTR	Pao Bel	scf7180000452576	TF000312_Pao_Bel_Ele179_Pao_Bel_LTR_Retrotransposons_Aedes_aegypti_12255_19_1_3577-10413	62.89	1102	402	6	141	3425	2	1089	0	1418	3284	-3284		3284
I LTR	Pao Bel	scf7180000452594	BEL3-I_AG_BEL_Anopheles_gambiae_5476_9_1_150-5450	53.81	459	200	5	2	1342	1195	1651	1e-141	499	1340	-1340		1340
I LTR	Pao Bel	scf7180000452639	TF000494_Pao_Bel_Ele201_Pao_Bel_LTR_Retrotransposons_Aedes_aegypti_7830_15_1_538-7353	71.01	69	20	0	6613	8204	1559	2231	5e-20	97.4	1591	-1591		1591
I LTR	Pao Bel	scf7180000452664	TF000312_Pao_Bel_Ele179_Pao_Bel_LTR_Retrotransposons_Aedes_aegypti_12255_19_1_3577-10413	51.59	157	76	1	6	1088	200	595	4e-44	175	1082	-1082		1082
I LTR	Pao Bel	scf7180000452746	TF000261_Pao_Bel_Ele79_Pao_Bel_LTR_Retrotransposons_Aedes_aegypti_7011_9_1_485-6523	53.17	363	144	3	1012	2	1513	1875	9e-112	399	1010	1010		1010
I LTR	Pao Bel	scf7180000452752	TF000312_Pao_Bel_Ele179_Pao_Bel_LTR_Retrotransposons_Aedes_aegypti_12255_19_1_3577-10413	71.97	157	44	0	6091	2	1316	2237	2e-69	261	6089	6089		6089
I LTR	Pao Bel	scf7180000452818	TF000267_Pao_Bel_Ele91_Pao_Bel_LTR_Retrotransposons_Aedes_aegypti_8148_8_1_912-5423	66.83	202	67	0	1985	1	556	1244	2e-163	283	1984	1984		1984
I LTR	Pao Bel	scf7180000452958	TF000312_Pao_Bel_Ele179_Pao_Bel_LTR_Retrotransposons_Aedes_aegypti_12255_19_1_3577-10413	68.69	198	62	0	2625	418	1	722	0	283	2207	2207		2207
I LTR	Pao Bel	scf7180000452984	BEL9-I_AG_BEL_Anopheles_gambiae_5691_13_1_174-5471	45.16	62	34	0	1006	1940	471	889	4e-21	63.5	934	-934		934
I LTR	Pao Bel	scf7180000453010	TF000312_Pao_Bel_Ele179_Pao_Bel_LTR_Retrotransposons_Aedes_aegypti_12255_19_1_3577-10413	71.93	481	130	1	1659	232	1794	2274	0	739	1427	1427		1427
I LTR	Pao Bel	scf7180000453036	TF000312_Pao_Bel_Ele179_Pao_Bel_LTR_Retrotransposons_Aedes_aegypti_12255_19_1_3577-10413	63.37	303	111	0	33	1387	1602	2053	0	414	1354	-1354		1354
I LTR	Pao Bel	scf7180000453198	BEL12-I_AG_5-bp_TSD_Anopheles_gambiae_5887_7_1_561-5759	47.37	114	53	2	332	12	944	1056	4e-23	105	320	320		320
I LTR	Pao Bel	scf7180000453385	BEL3-I_AG_BEL_Anopheles_gambiae_5476_9_1_150-5450	52.62	705	325	3	3	2090	1061	1764	0	783	2087	-2087		2087
I LTR	Pao Bel	scf7180000453526	TF000261_Pao_Bel_Ele79_Pao_Bel_LTR_Retrotransposons_Aedes_aegypti_7011_9_1_485-6523	58.28	592	245	3	1772	3	906	1494	0	722	1769	1769		1769
I LTR	Pao Bel	scf7180000453557	BEL9-I_AG_BEL_Anopheles_gambiae_5691_13_1_174-5471	50.45	224	94	3	1600	4183	185	1580	7e-52	202	2583	-2583		2583
I LTR	Pao Bel	scf7180000453667	TF000312_Pao_Bel_Ele179_Pao_Bel_LTR_Retrotransposons_Aedes_aegypti_12255_19_1_3577-10413	59.62	208	83	2	3	1334	1232	1782	1e-69	260	1331	-1331		1331
I LTR	Pao Bel	scf7180000453929	TF000395_Pao_Bel_Ele44_Pao_Bel_LTR_Retrotransposons_Aedes_aegypti_8119_15_1_1225-6672	55.56	45	20	0	5	667	1575	1806	2e-43	58.9	662	-662		662
I LTR	Pao Bel	scf7180000453942	TF000262_Pao_Bel_Ele81_Pao_Bel_LTR_Retrotransposons_Aedes_aegypti_6921_9_1_425-6331	47.62	105	54	1	343	4348	1037	1925	4e-21	100	4005	-4005		4005
I LTR	Pao Bel	scf7180000453980	TF000312_Pao_Bel_Ele179_Pao_Bel_LTR_Retrotransposons_Aedes_aegypti_12255_19_1_3577-10413	67.8	59	19	0	978	802	2182	2240	3e-17	86.3	176	176		176
I LTR	Pao Bel	scf7180000454014	BEL10-I_AG_BEL_Anopheles_gambiae_5733_10_1_370-5688	37.44	195	115	7	2829	159	464	1410	5e-26	104	2670	2670		2670
I LTR	Pao Bel	scf7180000454021	TF000315_Pao_Bel_Ele185_Pao_Bel_LTR_Retrotransposons_Aedes_aegypti_7143_10_1_496-6663	56	25	11	0	792	368	391	531	2e-31	36.2	424	424		424
I LTR	Pao Bel	scf7180000454349	TF000518_Pao_Bel_Ele92_Pao_Bel_LTR_Retrotransposons_Aedes_aegypti_7600_16_1_1327-6603	64.21	95	34	0	6	290	728	822	2e-28	123	284	-284		284
I LTR	Pao Bel	scf7180000454379	TF000267_Pao_Bel_Ele91_Pao_Bel_LTR_Retrotransposons_Aedes_aegypti_8148_8_1_912-5423	31.51	146	96	4	1909	2334	414	553	2e-12	71.2	425	-425		425
I LTR	Pao Bel	scf7180000454489	TF000261_Pao_Bel_Ele79_Pao_Bel_LTR_Retrotransposons_Aedes_aegypti_7011_9_1_485-6523	66.91	139	46	0	643	1059	1613	1751	1e-50	196	416	-416		416
I LTR	Pao Bel	scf7180000454490	TF000261_Pao_Bel_Ele79_Pao_Bel_LTR_Retrotransposons_Aedes_aegypti_7011_9_1_485-6523	69.59	148	38	1	1	423	1676	1823	1e-52	203	422	-422		422
I LTR	Pao Bel	scf7180000454491	TF000305_Pao_Bel_Ele165_Pao_Bel_LTR_Retrotransposons_Aedes_aegypti_7313_11_1_502-6822	52.31	65	31	0	940	1134	553	617	1e-13	74.7	194	-194		194
I LTR	Pao Bel	scf7180000454557	TF000309_Pao_Bel_ele173_Pao_Bel_LTR_Retrotransposons_Aedes_aegypti_7547_10_1_574-7170	46.03	63	34	1	452	1913	1113	1646	8e-54	54.3	1461	-1461		1461
I LTR	Pao Bel	scf7180000454654	TF000780_Pao_Bel_Ele194_Pao_Bel_LTR_Retrotransposons_Aedes_aegypti_7110_4_1_593-6523	63.49	63	23	0	630	818	313	375	4e-18	90.1	188	-188		188
I LTR	Pao Bel	scf7180000454683	TF000520_Pao_Bel_Ele96_Pao_Bel_LTR_Retrotransposons_Aedes_aegypti_6992_8_1_873-6302	34.12	170	103	3	684	1166	95	255	2e-18	90.5	482	-482		482
I LTR	Pao Bel	scf7180000454727	BEL9-I_AG_BEL_Anopheles_gambiae_5691_13_1_174-5471	35.49	727	315	16	9402	7684	1033	1750	1e-95	348	1718	1718		1718
I LTR	Pao Bel	scf7180000454789	TF000399_Pao_Bel_Ele52_Pao_Bel_LTR_Retrotransposons_Aedes_aegypti_6778_11_1_937-6189	56.9	116	50	0	2533	2880	901	1016	6e-41	126	347	-347		347
I LTR	Pao Bel	scf7180000454789	TF000399_Pao_Bel_Ele52_Pao_Bel_LTR_Retrotransposons_Aedes_aegypti_6778_11_1_937-6189	51.02	49	24	0	2880	3026	1016	1064	6e-41	61.2	146	-146		146
I LTR	Pao Bel	scf7180000454926	BEL12-I_AG_5-bp_TSD_Anopheles_gambiae_5887_7_1_561-5759	44.48	308	165	4	354	3300	113	983	9e-78	266	2946	-2946		2946
I LTR	Pao Bel	scf7180000454952	TF000520_Pao_Bel_Ele96_Pao_Bel_LTR_Retrotransposons_Aedes_aegypti_6992_8_1_873-6302	35.77	123	39	2	829	273	112	341	3e-31	73.6	556	556		556
I LTR	Pao Bel	scf7180000454977	TF000312_Pao_Bel_Ele179_Pao_Bel_LTR_Retrotransposons_Aedes_aegypti_12255_19_1_3577-10413	73.28	247	66	1	1447	707	475	720	5e-105	380	740	740		740
I LTR	Pao Bel	scf7180000455028	BEL12-I_AG_5-bp_TSD_Anopheles_gambiae_5887_7_1_561-5759	51.21	1281	614	8	6699	2890	462	1733	0	1280	3809	3809		3809
I LTR	Pao Bel	scf7180000455034	TF000261_Pao_Bel_Ele79_Pao_Bel_LTR_Retrotransposons_Aedes_aegypti_7011_9_1_485-6523	47.75	356	177	4	6	1046	1251	1603	1e-84	310	1040	-1040		1040
I LTR	Pao Bel	scf7180000455065	TF000263_Pao_Bel_Ele83_Pao_Bel_LTR_Retrotransposons_Aedes_aegypti_7406_13_1_649-6573	32.34	167	111	5	569	75	747	905	1e-10	66.2	494	494		494
I LTR	Pao Bel	scf7180000455090	TF000312_Pao_Bel_Ele179_Pao_Bel_LTR_Retrotransposons_Aedes_aegypti_12255_19_1_3577-10413	65.17	178	48	1	1295	673	2001	2218	2e-71	219	622	622		622
I LTR	Pao Bel	scf7180000455226	TF000502_Pao_Bel_Ele217_Pao_Bel_LTR_Retrotransposons_Aedes_aegypti_7287_10_1_734-6541	52.38	21	10	0	1718	408	267	984	1e-83	26.9	1310	1310		1310
I LTR	Pao Bel	scf7180000455290	BEL10-I_AG_BEL_Anopheles_gambiae_5733_10_1_370-5688	36.26	342	164	7	1	864	92	424	4e-51	198	863	-863		863
I LTR	Pao Bel	scf7180000455291	TF000312_Pao_Bel_Ele179_Pao_Bel_LTR_Retrotransposons_Aedes_aegypti_12255_19_1_3577-10413	52.02	223	75	3	3986	3414	1108	1330	1e-54	212	572	572		572
I LTR	Pao Bel	scf7180000455393	BEL9-I_AG_BEL_Anopheles_gambiae_5691_13_1_174-5471	54.86	144	61	1	1218	212	556	1167	6e-36	148	1006	1006		1006
I LTR	Pao Bel	scf7180000455468	TF000312_Pao_Bel_Ele179_Pao_Bel_LTR_Retrotransposons_Aedes_aegypti_12255_19_1_3577-10413	50	112	56	1	5	429	936	1075	2e-26	88.2	424	-424		424
I LTR	Pao Bel	scf7180000455482	BEL2-I_AG_BEL_Anopheles_gambiae_5532_10_1_2460-5204	80	15	3	0	4621	4179	561	733	3e-36	30	442	442		442
I LTR	Pao Bel	scf7180000455535	TF000283_Pao_Bel_Ele123_Pao_Bel_LTR_Retrotransposons_Aedes_aegypti_7696_8_1_4540-6912	50	70	35	1	653	444	497	564	6e-12	68.2	209	209		209
I LTR	Pao Bel	scf7180000455544	TF000520_Pao_Bel_Ele96_Pao_Bel_LTR_Retrotransposons_Aedes_aegypti_6992_8_1_873-6302	40	50	30	0	449	10	118	268	1e-24	47	439	439		439
I LTR	Pao Bel	scf7180000455651	TF000602_Pao_Bel_Ele110_Pao_Bel_LTR_Retrotransposons_Aedes_aegypti_9205_28_1_8206-7031_REVERSE_SENSE	42.86	84	48	0	312	61	213	296	2e-13	73.2	251	251		251
I LTR	Pao Bel	scf7180000455713	TF000602_Pao_Bel_Ele110_Pao_Bel_LTR_Retrotransposons_Aedes_aegypti_9205_28_1_8206-7031_REVERSE_SENSE	39.13	138	84	0	12541	12954	221	358	3e-23	108	413	-413		413
I LTR	Pao Bel	scf7180000455789	BEL2-I_AG_BEL_Anopheles_gambiae_5532_10_1_2460-5204	50	196	91	5	4799	3633	29	499	5e-50	170	1166	1166		1166
I LTR	Pao Bel	scf7180000455822	TF000395_Pao_Bel_Ele44_Pao_Bel_LTR_Retrotransposons_Aedes_aegypti_8119_15_1_1225-6672	44.04	302	169	1	1328	423	1509	1809	2e-76	283	905	905		905
I LTR	Pao Bel	scf7180000455823	TF000517_Pao_Bel_Ele90_Pao_Bel_LTR_Retrotransposons_Aedes_aegypti_6789_21_1_2053-6387	35.65	561	357	10	3	1673	536	1076	1e-100	365	1670	-1670		1670
I LTR	Pao Bel	scf7180000455858	TF000261_Pao_Bel_Ele79_Pao_Bel_LTR_Retrotransposons_Aedes_aegypti_7011_9_1_485-6523	59.46	407	164	3	1227	10	860	1263	3e-135	478	1217	1217		1217
I LTR	Pao Bel	scf7180000455859	TF000273_Pao_Bel_Ele103_Pao_Bel_LTR_Retrotransposons_Aedes_aegypti_7326_8_1_619-6765	32.65	98	64	1	418	131	589	686	2e-11	66.6	287	287		287
I LTR	Pao Bel	scf7180000455908	TF000298_Pao_Bel_Ele153_Pao_Bel_LTR_Retrotransposons_Aedes_aegypti_7923_17_1_818-7108	72.73	44	12	0	1937	2327	1925	2094	4e-22	65.9	390	-390		390
I LTR	Pao Bel	scf7180000455986	TF001171_Pao_Bel_Ele164_Pao_Bel_LTR_Retrotransposons_Aedes_aegypti_7618_21_1_1342-6654	50	24	12	0	1192	40	1355	1741	3e-109	29.6	1152	1152		1152
I LTR	Pao Bel	scf7180000456048	TF000312_Pao_Bel_Ele179_Pao_Bel_LTR_Retrotransposons_Aedes_aegypti_12255_10_1_2713-3573	53.15	286	121	3	194	1012	3	287	1e-85	313	818	-818		818
I LTR	Pao Bel	scf7180000456223	TF000298_Pao_Bel_Ele153_Pao_Bel_LTR_Retrotransposons_Aedes_aegypti_7923_17_1_818-7108	52.72	184	81	1	10	543	441	624	7e-50	196	533	-533		533
I LTR	Pao Bel	scf7180000456555	TF000312_Pao_Bel_Ele179_Pao_Bel_LTR_Retrotransposons_Aedes_aegypti_12255_19_1_3577-10413	65.15	1122	386	4	5799	2449	326	1447	0	1507	3350	3350		3350
I LTR	Pao Bel	scf7180000456723	BEL13-I_AG_5-bp_TSD_Anopheles_gambiae_5752_9_1_420-5714	48.78	82	42	0	1169	626	821	1024	3e-31	80.9	543	543		543
I LTR	Pao Bel	scf7180000456752	TF000312_Pao_Bel_Ele179_Pao_Bel_LTR_Retrotransposons_Aedes_aegypti_12255_10_1_2713-3573	66.67	45	15	0	136	2	126	170	1e-12	71.2	134	134		134
I LTR	Pao Bel	scf7180000456933	TF000312_Pao_Bel_Ele179_Pao_Bel_LTR_Retrotransposons_Aedes_aegypti_12255_19_1_3577-10413	51.83	218	101	3	1077	3	81	446	7e-84	217	1074	1074		1074
I LTR	Pao Bel	scf7180000456982	BEL10-I_AG_BEL_Anopheles_gambiae_5733_10_1_370-5688	42.47	73	42	0	1166	2292	47	425	5e-79	76.6	1126	-1126		1126
I LTR	Pao Bel	scf7180000458134	BEL10-I_AG_BEL_Anopheles_gambiae_5733_10_1_370-5688	54.68	523	235	6	1	1563	800	1318	1e-156	549	1562	-1562		1562
I LTR	Pao Bel	scf7180000458185	TF000261_Pao_Bel_Ele79_Pao_Bel_LTR_Retrotransposons_Aedes_aegypti_7011_9_1_485-6523	58.99	278	109	3	10	1437	901	1982	2e-86	316	1427	-1427		1427
I LTR	Pao Bel	scf7180000458299	TF000312_Pao_Bel_Ele179_Pao_Bel_LTR_Retrotransposons_Aedes_aegypti_12255_19_1_3577-10413	62.01	179	62	3	86476	84467	2087	2240	1e-59	229	2009	2009		2009
I LTR	Pao Bel	scf7180000458532	TF000514_Pao_Bel_Ele84_Pao_Bel_LTR_Retrotransposons_Aedes_aegypti_5848_9_1_257-5590	31.31	198	134	4	62297	61710	377	556	2e-16	87	587	587		587
I LTR	Pao Bel	scf7180000458540	TF000312_Pao_Bel_Ele179_Pao_Bel_LTR_Retrotransposons_Aedes_aegypti_12255_19_1_3577-10413	60.61	1056	413	6	3	4162	466	2150	0	1301	4159	-4159		4159
I LTR	Pao Bel	scf7180000458581	BEL1-I_SM_BEL_Schmidtea_mediterranea_6150_2_1_1-5988	83.57	140	23	0	2	421	189	328	7e-59	228	419	-419		419
I LTR	Pao Bel	scf7180000458639	TF000520_Pao_Bel_Ele96_Pao_Bel_LTR_Retrotransposons_Aedes_aegypti_6992_8_1_873-6302	32.7	315	170	6	7469	6002	48	624	8e-73	145	1467	1467		1467
I LTR	Pao Bel	scf7180000459082	BEL1-I_SM_BEL_Schmidtea_mediterranea_6150_2_1_1-5988	88	75	9	0	24636	24412	188	262	8e-30	130	224	224		224
I LTR	Pao Bel	scf7180000459133	BEL10-I_AG_BEL_Anopheles_gambiae_5733_10_1_370-5688	49.17	120	61	1	39537	37889	1074	1681	5e-54	124	1648	1648		1648
I LTR	Pao Bel	scf7180000459184	BEL1-I_SM_BEL_Schmidtea_mediterranea_6150_2_1_1-5988	63.29	79	29	0	155554	159572	188	339	7e-22	104	4018	-4018		4018
I LTR	Pao Bel	scf7180000459378	TF000518_Pao_Bel_Ele92_Pao_Bel_LTR_Retrotransposons_Aedes_aegypti_7600_16_1_1327-6603	60.5	605	238	1	86	1897	1129	1733	0	778	1811	-1811		1811
I LTR	Pao Bel	scf7180000459488	TF000088_Pao_Bel_Ele2_Pao_Bel_LTR_Retrotransposons_Aedes_aegypti_7889_16_1_1855-7341	69.49	177	53	1	23	1073	745	1101	4e-117	248	1050	-1050		1050
I LTR	Pao Bel	scf7180000459535	BEL9-I_AG_BEL_Anopheles_gambiae_5691_13_1_174-5471	63.56	365	133	0	1381	12	21	1023	2e-135	480	1369	1369		1369
I LTR	Pao Bel	scf7180000459774	BEL10-I_AG_BEL_Anopheles_gambiae_5733_10_1_370-5688	42.03	69	40	0	684	4730	44	1398	0	68.6	4046	-4046		4046
I LTR	Pao Bel	scf7180000459837	BEL12-I_AG_5-bp_TSD_Anopheles_gambiae_5887_7_1_561-5759	74.03	1186	304	3	3747	202	547	1732	0	1821	3545	3545		3545
I LTR	Pao Bel	scf7180000459976	BEL3-I_AG_BEL_Anopheles_gambiae_5476_9_1_150-5450	37.65	332	201	5	42	4574	120	1764	4e-60	231	4532	-4532		4532
I LTR	Pao Bel	scf7180000459976	BEL3-I_AG_BEL_Anopheles_gambiae_5476_9_1_150-5450	50.55	451	219	4	1046	2386	426	873	2e-123	441	1340	-1340		1340
I LTR	Pao Bel	scf7180000459976	BEL3-I_AG_BEL_Anopheles_gambiae_5476_9_1_150-5450	52.74	730	337	4	2409	4574	1036	1764	0	779	2165	-2165		2165
I LTR	Pao Bel	scf7180000460049	TF000505_Pao_Bel_Ele223_Pao_Bel_LTR_Retrotransposons_Aedes_aegypti_6948_10_1_510-6500	49.78	225	113	1	2032	8367	379	1225	0	230	6335	-6335		6335
I LTR	Pao Bel	scf7180000460098	BEL1-I_SM_BEL_Schmidtea_mediterranea_6150_2_1_1-5988	88	75	9	0	68759	68499	188	350	2e-29	130	260	260		260
I LTR	NC	scf7180000453004	871521_CAA68260_gag_Avian_erythroblastosis_virus	58.57	70	27	1	13159	12956	207	276	5e-19	95.1	203	203		203
I LTR	NC	scf7180000454494	193596597_XP_001949548_PREDICTED__similar_to_mCG121035_Acyrthosiphon_pisum	37.11	318	197	5	3594	4538	118	428	1e-53	209	944	-944		944
I LTR	NC	scf7180000454930	193596597_XP_001949548_PREDICTED__similar_to_mCG121035_Acyrthosiphon_pisum	39.8	98	59	2	1119	3974	15	757	2e-13	75.9	2855	-2855		2855
I LTR	NC	scf7180000455168	170046924_XP_001850994_pol-like_protein_Culex_quinquefasciatus	83.67	49	8	0	59415	63549	970	1264	3e-44	87.4	4134	-4134		4134
I LTR	NC	scf7180000459290	871521_CAA68260_gag_Avian_erythroblastosis_virus	43.42	76	43	0	13194	12967	204	279	1e-13	76.6	227	227		227
I LTR	NC	scf7180000459357	193594272_XP_001943326_PREDICTED__similar_to_reverse_transcriptase__put_putative_partial_Acyrthosiphon_pisum	37.13	237	148	3	16681	15974	39	885	3e-43	175	707	707		707
I LTR	NC	scf7180000459813	871521_CAA68260_gag_Avian_erythroblastosis_virus	63.33	30	11	0	31798	31709	207	236	4e-13	51.2	89	89		89
I LTR	NC	scf7180000459900	871521_CAA68260_gag_Avian_erythroblastosis_virus	44.79	96	51	2	7106	7387	188	277	9e-18	90.1	281	-281		281
I LTR	NC	scf7180000460034	871521_CAA68260_gag_Avian_erythroblastosis_virus	44	50	28	1	21687	22072	191	284	3e-15	51.2	385	-385		385
I LTR	NC	scf7180000460175	871521_CAA68260_gag_Avian_erythroblastosis_virus	42.25	71	39	1	184139	184345	207	277	3e-13	76.3	206	-206		206
I LTR	NC	scf7180000460217	871521_CAA68260_gag_Avian_erythroblastosis_virus	46.99	83	42	1	69599	69357	207	289	7e-17	88.6	242	242		242
I LTR	NC	scf7180000460221	78708691_ABB47666_retrotransposon_protein_putative_unclassified_expressed_Oryza_sativa__japonica_cultivar-group	68	100	32	0	310270	308461	1570	1669	3e-31	137	1809	1809		1809
I Non-LTR	CR1	scf7180000452079	TF001435_CR1_Ele2_CR1_Non-LTR_Retrotransposons_Anopheles_gambiae_2507_18_1_2506-5_REVERSE_SENSE	43.18	176	74	3	450	1	307	482	3e-28	122	449	449		449
I Non-LTR	CR1	scf7180000452182	TF000071_CR1_Ele20_CR1_Non-LTR_Retrotransposons_Aedes_aegypti_5851_10_1_4514-5689	55.84	77	34	0	828	1058	226	302	5e-20	95.1	230	-230		230
I Non-LTR	CR1	scf7180000452212	Q_CR1_Anopheles_gambiae_4526_5_1_1264-4410	38.13	632	362	5	468	2715	76	1015	5e-108	389	2247	-2247		2247
I Non-LTR	CR1	scf7180000452271	TF001392_CR1_Ele17_CR1_Non-LTR_Retrotransposons_Anopheles_gambiae_4383_6_1_198-4295	33.21	274	174	4	663	1457	509	776	5e-36	148	794	-794		794
I Non-LTR	CR1	scf7180000452433	CR1-2_AG_CR1_clade_Anopheles_gambiae_4665_10_1_1472-4546	46.27	201	96	4	586	20	74	272	2e-40	162	566	566		566
I Non-LTR	CR1	scf7180000452461	CR1-1_AG_CR1_clade_Anopheles_gambiae_5401_6_1_1746-4568	61.76	319	122	0	1019	1	315	657	6e-113	392	1018	1018		1018
I Non-LTR	CR1	scf7180000452544	TF000081_CR1_Ele20_CR1_Non-LTR_Retrotransposons_Anopheles_gambiae_4436_10_1_1305-4313	40.17	239	143	1	293	1009	418	654	4e-47	185	716	-716		716
I Non-LTR	CR1	scf7180000452750	TF001384_CR1_Ele9_CR1_Non-LTR_Retrotransposons_Anopheles_gambiae_6087_16_1_4160-4999	50.47	107	53	0	2649	2130	32	217	3e-35	111	519	519		519
I Non-LTR	CR1	scf7180000452789	TF000178_CR1_Ele8_CR1_Non-LTR_Retrotransposons_Aedes_aegypti_5337_8_1_1043-5116	35.58	416	259	5	1273	53	417	827	1e-65	248	1220	1220		1220
I Non-LTR	CR1	scf7180000452911	TF000149_CR1_Ele23_CR1_Non-LTR_Retrotransposons_Aedes_aegypti_3528_6_1_3-3473	45.88	170	92	0	360	869	976	1145	1e-36	150	509	-509		509
I Non-LTR	CR1	scf7180000453352	CR1-1_AG_CR1_clade_Anopheles_gambiae_5401_6_1_1746-4568	64.29	70	25	0	2553	2762	817	886	4e-18	91.3	209	-209		209
I Non-LTR	CR1	scf7180000453393	TF001392_CR1_Ele17_CR1_Non-LTR_Retrotransposons_Anopheles_gambiae_4383_6_1_198-4295	48.78	41	21	0	1040	1162	449	489	2e-17	40	122	-122		122
I Non-LTR	CR1	scf7180000453564	TF000041_CR1_Ele10_CR1_Non-LTR_Retrotransposons_Aedes_aegypti_4637_6_1_1492-4566	58.33	312	130	1	6086	7021	709	1019	1e-107	387	935	-935		935
I Non-LTR	CR1	scf7180000453618	TF001398_CR1_Ele25_CR1_Non-LTR_Retrotransposons_Anopheles_gambiae_2223_2_1_761-2158	58.6	186	77	0	3715	3158	44	229	1e-58	225	557	557		557
I Non-LTR	CR1	scf7180000453718	TF000149_CR1_Ele23_CR1_Non-LTR_Retrotransposons_Aedes_aegypti_3528_6_1_3-3473	52.63	19	9	0	900	1514	922	1145	7e-27	27.7	614	-614		614
I Non-LTR	CR1	scf7180000453930	TF000038_CR1_Ele9_CR1_Non-LTR_Retrotransposons_Aedes_aegypti_4906_7_1_1785-4838	41.75	103	60	3	3659	3967	816	913	9e-11	66.2	308	-308		308
I Non-LTR	CR1	scf7180000453961	TF001398_CR1_Ele25_CR1_Non-LTR_Retrotransposons_Anopheles_gambiae_2223_2_1_761-2158	64.29	56	20	0	1328	1495	88	143	2e-14	78.6	167	-167		167
I Non-LTR	CR1	scf7180000454033	TF000051_CR1_Ele14_CR1_Non-LTR_Retrotransposons_Aedes_aegypti_4743_6_1_1098-4646	36.36	66	42	0	375	848	588	772	1e-14	41.6	473	-473		473
I Non-LTR	CR1	scf7180000454081	CR1-10_AG_CR1_Anopheles_gambiae_3448_4_1_1-3192	55.17	116	52	0	935	1282	110	225	7e-32	134	347	-347		347
I Non-LTR	CR1	scf7180000454082	TF001398_CR1_Ele25_CR1_Non-LTR_Retrotransposons_Anopheles_gambiae_2223_2_1_761-2158	72.22	36	10	0	5	405	145	278	3e-30	54.3	400	-400		400
I Non-LTR	CR1	scf7180000454114	TF000041_CR1_Ele10_CR1_Non-LTR_Retrotransposons_Aedes_aegypti_4637_6_1_1492-4566	41.52	277	142	4	4593	5991	410	890	3e-97	208	1398	-1398		1398
I Non-LTR	CR1	scf7180000454122	Q_CR1_Anopheles_gambiae_4526_5_1_1264-4410	48.75	599	307	1	1966	170	455	1049	2e-160	561	1796	1796		1796
I Non-LTR	CR1	scf7180000454244	TF000447_CR1_Ele26_CR1_Non-LTR_Retrotransposons_Aedes_aegypti_3000_4_1_3-2081	45.56	180	98	0	69616	69077	378	557	6e-37	154	539	539		539
I Non-LTR	CR1	scf7180000454293	TF000454_CR1_Ele32_CR1_Non-LTR_Retrotransposons_Aedes_aegypti_2898_2_1_3-2822	39.62	106	64	0	4	321	362	467	4e-18	89.4	317	-317		317
I Non-LTR	CR1	scf7180000454399	TF001398_CR1_Ele25_CR1_Non-LTR_Retrotransposons_Anopheles_gambiae_2223_2_1_761-2158	54.67	150	68	1	958	1472	75	243	1e-43	155	514	-514		514
I Non-LTR	CR1	scf7180000454627	CR1-6_AG_AP_endonuclease_Anopheles_gambiae_4293_6_1_138-1358	40.85	142	81	2	460	876	220	357	4e-22	102	416	-416		416
I Non-LTR	CR1	scf7180000454686	CR1-8_AG_CR1_Anopheles_gambiae_1899_4_1_3-1736	50	80	38	1	515	1239	106	351	2e-53	70.5	724	-724		724
I Non-LTR	CR1	scf7180000454687	TF001398_CR1_Ele25_CR1_Non-LTR_Retrotransposons_Anopheles_gambiae_2223_2_1_761-2158	44.86	107	59	0	8	328	216	322	2e-20	96.7	320	-320		320
I Non-LTR	CR1	scf7180000454850	TF001397_CR1_Ele24_CR1_Non-LTR_Retrotransposons_Anopheles_gambiae_1958_5_1_1050-1862	60.87	69	27	0	6461	6966	100	270	6e-27	87.8	505	-505		505
I Non-LTR	CR1	scf7180000454895	TF001348_CR1_Ele22_CR1_Non-LTR_Retrotransposons_Anopheles_gambiae_4509_4_1_1367-4426	47.13	87	46	0	673	1493	723	996	3e-55	90.5	820	-820		820
I Non-LTR	CR1	scf7180000454904	CR1-1_AG_CR1_clade_Anopheles_gambiae_5401_6_1_1746-4568	51.97	152	73	0	7693	6993	12	243	3e-61	155	700	700		700
I Non-LTR	CR1	scf7180000454935	TF001397_CR1_Ele24_CR1_Non-LTR_Retrotransposons_Anopheles_gambiae_1958_5_1_1050-1862	40.45	89	53	0	1561	894	44	270	6e-47	67.8	667	667		667
I Non-LTR	CR1	scf7180000454982	TF000454_CR1_Ele32_CR1_Non-LTR_Retrotransposons_Aedes_aegypti_2898_2_1_3-2822	40.68	59	32	2	783	1344	633	840	5e-33	35	561	-561		561
I Non-LTR	CR1	scf7180000455078	TF001392_CR1_Ele17_CR1_Non-LTR_Retrotransposons_Anopheles_gambiae_4383_6_1_198-4295	46.74	92	49	0	293	18	819	910	3e-12	70.1	275	275		275
I Non-LTR	CR1	scf7180000455095	TF001380_CR1_Ele4_CR1_Non-LTR_Retrotransposons_Anopheles_gambiae_2020_3_1_1-1941	66.67	90	30	0	999	730	536	625	7e-29	124	269	269		269
I Non-LTR	CR1	scf7180000455175	TF001397_CR1_Ele24_CR1_Non-LTR_Retrotransposons_Anopheles_gambiae_1958_3_1_168-1046	60	135	54	0	489	2	121	282	3e-43	171	487	487		487
I Non-LTR	CR1	scf7180000455545	TF001400_CR1_Ele27_CR1_Non-LTR_Retrotransposons_Anopheles_gambiae_3402_6_1_366-3332	47.04	321	170	1	2818	1856	666	984	3e-74	278	962	962		962
I Non-LTR	CR1	scf7180000455574	TF001389_CR1_Ele14_CR1_Non-LTR_Retrotransposons_Anopheles_gambiae_4622_4_1_1220-4528	55.29	85	38	0	529	1354	737	1046	5e-47	91.7	825	-825		825
I Non-LTR	CR1	scf7180000455715	TF001392_CR1_Ele17_CR1_Non-LTR_Retrotransposons_Anopheles_gambiae_4383_6_1_198-4295	39.16	286	164	4	198	1025	238	518	1e-37	153	827	-827		827
I Non-LTR	CR1	scf7180000456441	CR1-7_AG_CR1_Anopheles_gambiae_3272_3_1_448-3108	40	65	39	0	3993	4690	644	884	8e-32	35	697	-697		697
I Non-LTR	CR1	scf7180000456704	TF000149_CR1_Ele23_CR1_Non-LTR_Retrotransposons_Aedes_aegypti_3528_6_1_3-3473	49.07	214	109	0	2411	55	187	961	5e-149	216	2356	2356		2356
I Non-LTR	CR1	scf7180000457259	TF001386_CR1_Ele11_CR1_Non-LTR_Retrotransposons_Anopheles_gambiae_2021_4_1_1214-1882	45.11	133	72	1	4	399	90	222	1e-25	114	395	-395		395
I Non-LTR	CR1	scf7180000457277	CR1-1_AG_CR1_clade_Anopheles_gambiae_5401_6_1_1746-4568	46.27	67	36	0	12615	12204	769	906	1e-12	55.1	411	411		411
I Non-LTR	CR1	scf7180000457369	CR1-7_AG_CR1_Anopheles_gambiae_3272_3_1_448-3108	48.39	31	16	0	595	4	632	834	2e-32	33.1	591	591		591
I Non-LTR	CR1	scf7180000457406	TF001390_CR1_Ele15_CR1_Non-LTR_Retrotransposons_Anopheles_gambiae_2247_3_1_694-2160	37.7	61	35	2	2	1034	38	408	9e-41	38.5	1032	-1032		1032
I Non-LTR	CR1	scf7180000458417	CR1-1a_AG_CR1_clade_Anopheles_gambiae_5247_3_1_1776-4571	55.13	78	35	0	2780	5214	2	932	6e-19	94.4	2434	-2434		2434
I Non-LTR	CR1	scf7180000458589	CR1-1a_AG_CR1_clade_Anopheles_gambiae_5247_3_1_1776-4571	47.13	87	46	0	3024	3816	385	667	5e-57	81.3	792	-792		792
I Non-LTR	CR1	scf7180000458809	CR1-2_AG_CR1_clade_Anopheles_gambiae_4665_10_1_1472-4546	40	45	27	0	21855	21396	69	223	7e-25	37	459	459		459
I Non-LTR	CR1	scf7180000458918	TF001380_CR1_Ele4_CR1_Non-LTR_Retrotransposons_Anopheles_gambiae_2020_3_1_1-1941	48.78	41	21	0	4902	3902	252	638	2e-53	43.9	1000	1000		1000
I Non-LTR	CR1	scf7180000459087	TF001384_CR1_Ele9_CR1_Non-LTR_Retrotransposons_Anopheles_gambiae_6087_17_1_5003-5917	36.56	93	52	2	898	1466	53	241	9e-13	54.3	568	-568		568
I Non-LTR	CR1	scf7180000459149	TF001346_CR1_Ele7_CR1_Non-LTR_Retrotransposons_Anopheles_gambiae_4292_7_1_1130-4138	34.65	127	74	1	1162	7397	42	560	1e-16	82.4	6235	-6235		6235
I Non-LTR	CR1	scf7180000459743	TF001380_CR1_Ele4_CR1_Non-LTR_Retrotransposons_Anopheles_gambiae_2020_3_1_1-1941	67.24	58	19	0	4632	3778	314	638	1e-62	82.4	854	854		854
I Non-LTR	CR1	scf7180000459821	CR1-10_AG_CR1_Anopheles_gambiae_3448_4_1_1-3192	39.85	133	45	2	25542	25835	826	958	9e-12	70.9	293	-293		293
I Non-LTR	CR1	scf7180000459866	TF001393_CR1_Ele18_CR1_Non-LTR_Retrotransposons_Anopheles_gambiae_2147_3_1_3-2009	38.87	265	151	5	1181	2799	172	663	1e-36	152	1618	-1618		1618
I Non-LTR	CR1	scf7180000460176	TF001397_CR1_Ele24_CR1_Non-LTR_Retrotransposons_Anopheles_gambiae_1958_5_1_1050-1862	48.48	132	68	0	2431	2826	140	271	1e-29	128	395	-395		395
I Non-LTR	CR1	scf7180000460243	Q_CR1_Anopheles_gambiae_4526_5_1_1264-4410	38.76	307	176	4	56200	57084	749	1043	3e-52	206	884	-884		884
I Non-LTR	CR1	scf7180000460285	CR1-3_AG_AP_endonuclease_Anopheles_gambiae_5478_7_1_2313-3620	46.02	113	53	1	615	301	11	123	2e-18	90.5	314	314		314
I Non-LTR	R1	scf7180000452113	TF001417_R1_Ele3_R1_Non-LTR_Retrotransposons_Anopheles_gambiae_2492_8_1_1809-2492	35.71	42	27	0	1164	603	17	226	5e-27	27.7	561	561		561
I Non-LTR	R1	scf7180000452127	TF000430_R1_Ele5_R1_Non-LTR_Retrotransposons_Aedes_aegypti_5999_8_1_1774-4779	45.28	106	58	0	7789	1	269	788	2e-17	88.6	7788	7788		7788
I Non-LTR	R1	scf7180000452160	TF000016_R1_Ele2_R1_Non-LTR_Retrotransposons_Aedes_aegypti_6256_9_1_2343-5360	44.68	94	52	0	1334	1053	278	371	3e-15	79.7	281	281		281
I Non-LTR	R1	scf7180000452162	TF000430_R1_Ele5_R1_Non-LTR_Retrotransposons_Aedes_aegypti_5999_8_1_1774-4779	45.49	266	144	1	1284	117	489	999	5e-69	258	1167	1167		1167
I Non-LTR	R1	scf7180000452218	TF000430_R1_Ele5_R1_Non-LTR_Retrotransposons_Aedes_aegypti_5999_8_1_1774-4779	35	60	39	0	1606	994	88	293	7e-25	43.1	612	612		612
I Non-LTR	R1	scf7180000452255	TF000017_R1_Ele3_R1_Non-LTR_Retrotransposons_Aedes_aegypti_6478_9_1_2227-5172	55.74	61	27	0	2	1224	598	940	4e-31	79.3	1222	-1222		1222
I Non-LTR	R1	scf7180000452298	TF000016_R1_Ele2_R1_Non-LTR_Retrotransposons_Aedes_aegypti_6256_9_1_2343-5360	36.99	146	88	3	9208	8783	841	984	4e-16	84.3	425	425		425
I Non-LTR	R1	scf7180000452309	R7Ag1_Non-LTR_Retrotransposon_Anopheles_gambiae_6470_24_1_2349-6209	47.22	36	19	0	2327	2011	962	1075	4e-13	36.2	316	316		316
I Non-LTR	R1	scf7180000452311	TF000017_R1_Ele3_R1_Non-LTR_Retrotransposons_Aedes_aegypti_6478_9_1_2227-5172	68.57	35	11	0	1508	3	18	522	3e-59	56.6	1505	1505		1505
I Non-LTR	R1	scf7180000452336	TF000016_R1_Ele2_R1_Non-LTR_Retrotransposons_Aedes_aegypti_6256_9_1_2343-5360	60.63	127	50	0	397	17	405	531	2e-38	158	380	380		380
I Non-LTR	R1	scf7180000452414	R7Ag2_Non-LTR_Retrotransposon_Anopheles_gambiae_6590_20_1_2352-6110	37.58	165	96	4	3	476	989	1145	2e-19	93.6	473	-473		473
I Non-LTR	R1	scf7180000452438	TF000443_R1_Ele8_R1_Non-LTR_Retrotransposons_Aedes_aegypti_1751_4_1_1000-1224	71.43	56	16	0	169	2	18	73	4e-18	89	167	167		167
I Non-LTR	R1	scf7180000452446	TF000016_R1_Ele2_R1_Non-LTR_Retrotransposons_Aedes_aegypti_6256_9_1_2343-5360	80	10	2	0	1724	1274	824	985	7e-32	23.1	450	450		450
I Non-LTR	R1	scf7180000452456	TF000017_R1_Ele3_R1_Non-LTR_Retrotransposons_Aedes_aegypti_6478_9_1_2227-5172	61.79	123	47	0	2431	4171	294	981	3e-104	148	1740	-1740		1740
I Non-LTR	R1	scf7180000452468	TF000439_R1_Ele6_R1_Non-LTR_Retrotransposons_Aedes_aegypti_6679_10_1_2270-5389	48.02	202	100	4	594	4	655	851	2e-39	161	590	590		590
I Non-LTR	R1	scf7180000452493	WaldoAg2_Non-LTR_Retrotransposon_Anopheles_gambiae_4895_5_1_1487-4522	70.59	17	5	0	219	595	482	624	1e-14	30	376	-376		376
I Non-LTR	R1	scf7180000452511	TF000016_R1_Ele2_R1_Non-LTR_Retrotransposons_Aedes_aegypti_6256_9_1_2343-5360	59.26	54	22	0	661	970	103	217	3e-26	72	309	-309		309
I Non-LTR	R1	scf7180000452527	R7Ag1_Non-LTR_Retrotransposon_Anopheles_gambiae_6470_24_1_2349-6209	36.94	333	173	6	2	889	852	1181	5e-47	186	887	-887		887
I Non-LTR	R1	scf7180000452533	TF000016_R1_Ele2_R1_Non-LTR_Retrotransposons_Aedes_aegypti_6256_9_1_2343-5360	38.66	119	65	2	1001	669	619	737	5e-18	88.6	332	332		332
I Non-LTR	R1	scf7180000452549	TF000428_R1_Ele4_R1_Non-LTR_Retrotransposons_Aedes_aegypti_6029_5_1_2634-5693	50.32	467	231	2	1424	27	32	496	5e-136	481	1397	1397		1397
I Non-LTR	R1	scf7180000452676	TF000430_R1_Ele5_R1_Non-LTR_Retrotransposons_Aedes_aegypti_5999_8_1_1774-4779	63.93	61	21	1	46	436	868	1002	2e-30	92	390	-390		390
I Non-LTR	R1	scf7180000452702	TF000430_R1_Ele5_R1_Non-LTR_Retrotransposons_Aedes_aegypti_5999_8_1_1774-4779	51.97	127	61	0	384	4	13	139	1e-31	133	380	380		380
I Non-LTR	R1	scf7180000452721	TF000430_R1_Ele5_R1_Non-LTR_Retrotransposons_Aedes_aegypti_5999_8_1_1774-4779	68.12	69	22	0	211	5	444	512	8e-23	105	206	206		206
I Non-LTR	R1	scf7180000452758	TF000010_R1_Ele1_R1_Non-LTR_Retrotransposons_Aedes_aegypti_5489_9_1_1705-4803	38.81	67	40	1	48	631	46	282	2e-23	51.2	583	-583		583
I Non-LTR	R1	scf7180000452794	TF000428_R1_Ele4_R1_Non-LTR_Retrotransposons_Aedes_aegypti_6029_5_1_2634-5693	33.33	84	56	0	677	293	784	911	3e-18	61.2	384	384		384
I Non-LTR	R1	scf7180000452804	RT1_Nucleic_acid_binding_protein_Anopheles_gambiae_8037_24_1_4095-7730	34.21	190	108	5	21	1561	158	689	1e-99	94.7	1540	-1540		1540
I Non-LTR	R1	scf7180000452815	TF000430_R1_Ele5_R1_Non-LTR_Retrotransposons_Aedes_aegypti_5999_8_1_1774-4779	35.63	174	102	3	794	21	571	983	3e-21	99.4	773	773		773
I Non-LTR	R1	scf7180000452843	TF000017_R1_Ele3_R1_Non-LTR_Retrotransposons_Aedes_aegypti_6478_9_1_2227-5172	60.98	164	64	1	1148	657	818	980	3e-49	192	491	491		491
I Non-LTR	R1	scf7180000452872	TF000016_R1_Ele2_R1_Non-LTR_Retrotransposons_Aedes_aegypti_6256_9_1_2343-5360	50	48	24	1	3069	2385	584	821	1e-41	45.1	684	684		684
I Non-LTR	R1	scf7180000453321	HidaAg1_Non-LTR_Retrotransposon_Anopheles_gambiae_5523_13_1_1689-5213	54.55	22	10	0	1160	767	660	808	5e-11	27.3	393	393		393
I Non-LTR	R1	scf7180000453374	TF000439_R1_Ele6_R1_Non-LTR_Retrotransposons_Aedes_aegypti_6679_10_1_2270-5389	52.84	617	290	1	3	1850	390	1006	1e-177	619	1847	-1847		1847
I Non-LTR	R1	scf7180000453727	TF000430_R1_Ele5_R1_Non-LTR_Retrotransposons_Aedes_aegypti_5999_8_1_1774-4779	40.58	138	69	4	12326	13157	708	999	1e-55	88.2	831	-831		831
I Non-LTR	R1	scf7180000453818	TF000430_R1_Ele5_R1_Non-LTR_Retrotransposons_Aedes_aegypti_5999_8_1_1774-4779	58.18	55	23	1	514	826	891	1000	2e-21	70.1	312	-312		312
I Non-LTR	R1	scf7180000453933	TF000016_R1_Ele2_R1_Non-LTR_Retrotransposons_Aedes_aegypti_6256_9_1_2343-5360	44.64	56	31	0	62337	62746	843	1005	7e-14	50.1	409	-409		409
I Non-LTR	R1	scf7180000453941	TF000473_R1_Ele9_R1_Non-LTR_Retrotransposons_Aedes_aegypti_5846_10_1_2071-5055	38.46	78	40	2	605	960	759	919	8e-11	43.9	355	-355		355
I Non-LTR	R1	scf7180000454000	R7Ag2_Non-LTR_Retrotransposon_Anopheles_gambiae_6590_20_1_2352-6110	49.64	139	70	0	16385	17582	732	1121	4e-76	140	1197	-1197		1197
I Non-LTR	R1	scf7180000454037	TF000430_R1_Ele5_R1_Non-LTR_Retrotransposons_Aedes_aegypti_5999_4_1_413-1822	45.33	75	38	2	1118	1333	378	452	1e-13	74.7	215	-215		215
I Non-LTR	R1	scf7180000454043	TF000017_R1_Ele3_R1_Non-LTR_Retrotransposons_Aedes_aegypti_6478_4_1_776-2284	39.83	236	135	3	782	96	264	499	9e-46	181	686	686		686
I Non-LTR	R1	scf7180000454073	TF000016_R1_Ele2_R1_Non-LTR_Retrotransposons_Aedes_aegypti_6256_9_1_2343-5360	60.78	51	18	1	2964	2818	860	910	5e-13	66.2	146	146		146
I Non-LTR	R1	scf7180000454165	TF001420_R1_Ele6_R1_Non-LTR_Retrotransposons_Anopheles_gambiae_5670_2_1_135-1649	32.63	236	156	2	426	1124	271	505	2e-30	129	698	-698		698
I Non-LTR	R1	scf7180000454206	TF000017_R1_Ele3_R1_Non-LTR_Retrotransposons_Aedes_aegypti_6478_9_1_2227-5172	61.54	13	5	0	41111	42084	396	723	8e-65	24.6	973	-973		973
I Non-LTR	R1	scf7180000454343	TF000016_R1_Ele2_R1_Non-LTR_Retrotransposons_Aedes_aegypti_6256_9_1_2343-5360	42.24	116	65	1	599	1247	681	911	5e-49	103	648	-648		648
I Non-LTR	R1	scf7180000454344	R1-1_NVi_R1_Nasonia_vitripennis_5572_17_1_4624-5298	66.1	59	20	0	22	198	88	146	4e-20	95.5	176	-176		176
I Non-LTR	R1	scf7180000454348	TF000473_R1_Ele9_R1_Non-LTR_Retrotransposons_Aedes_aegypti_5846_10_1_2071-5055	37.35	83	44	2	640	1010	754	919	4e-11	44.7	370	-370		370
I Non-LTR	R1	scf7180000454424	TF000430_R1_Ele5_R1_Non-LTR_Retrotransposons_Aedes_aegypti_5999_8_1_1774-4779	53.33	105	49	0	3	317	876	980	2e-31	133	314	-314		314
I Non-LTR	R1	scf7180000454516	TF000017_R1_Ele3_R1_Non-LTR_Retrotransposons_Aedes_aegypti_6478_4_1_776-2284	43.75	32	18	0	324	3	360	477	9e-13	37.4	321	321		321
I Non-LTR	R1	scf7180000454518	TF000016_R1_Ele2_R1_Non-LTR_Retrotransposons_Aedes_aegypti_6256_9_1_2343-5360	38	100	48	4	1178	500	687	930	1e-29	51.6	678	678		678
I Non-LTR	R1	scf7180000454655	TF000016_R1_Ele2_R1_Non-LTR_Retrotransposons_Aedes_aegypti_6256_9_1_2343-5360	45.33	225	109	6	883	16	87	535	5e-43	171	867	867		867
I Non-LTR	R1	scf7180000454825	Waldo1_AG_Non-LTR_Retrotransposon_Anopheles_gambiae_5580_7_1_2083-5241	46.07	89	48	0	3627	2561	664	1021	6e-32	89.4	1066	1066		1066
I Non-LTR	R1	scf7180000455002	TF001417_R1_Ele3_R1_Non-LTR_Retrotransposons_Anopheles_gambiae_2492_8_1_1809-2492	43.93	107	55	2	272	770	28	193	8e-33	86.7	498	-498		498
I Non-LTR	R1	scf7180000455040	TF000016_R1_Ele2_R1_Non-LTR_Retrotransposons_Aedes_aegypti_6256_9_1_2343-5360	53.95	152	70	0	5	1016	630	988	9e-81	155	1011	-1011		1011
I Non-LTR	R1	scf7180000455098	MinoAg1_Non-LTR_Retrotransposon_Anopheles_gambiae_5660_5_1_500-1954	41.89	74	40	2	307	519	403	476	8e-20	77	212	-212		212
I Non-LTR	R1	scf7180000455159	TF000017_R1_Ele3_R1_Non-LTR_Retrotransposons_Aedes_aegypti_6478_4_1_776-2284	37.44	219	116	2	1	594	283	501	3e-38	155	593	-593		593
I Non-LTR	R1	scf7180000455178	TF000428_R1_Ele4_R1_Non-LTR_Retrotransposons_Aedes_aegypti_6029_5_1_2634-5693	65.04	123	43	1	376	8	840	961	3e-42	169	368	368		368
I Non-LTR	R1	scf7180000455257	TF000017_R1_Ele3_R1_Non-LTR_Retrotransposons_Aedes_aegypti_6478_4_1_776-2284	40.51	274	153	4	1188	397	228	501	4e-54	208	791	791		791
I Non-LTR	R1	scf7180000455321	TF000016_R1_Ele2_R1_Non-LTR_Retrotransposons_Aedes_aegypti_6256_9_1_2343-5360	59.63	109	44	1	327	1	360	467	7e-30	130	326	326		326
I Non-LTR	R1	scf7180000455461	R7Ag1_Non-LTR_Retrotransposon_Anopheles_gambiae_6470_24_1_2349-6209	48.25	257	131	4	1148	95	731	1089	2e-66	222	1053	1053		1053
I Non-LTR	R1	scf7180000455488	TF000439_R1_Ele6_R1_Non-LTR_Retrotransposons_Aedes_aegypti_6679_10_1_2270-5389	38.96	231	139	3	4975	4289	589	810	7e-36	151	686	686		686
I Non-LTR	R1	scf7180000455531	TF000473_R1_Ele9_R1_Non-LTR_Retrotransposons_Aedes_aegypti_5846_10_1_2071-5055	57.81	128	54	1	2	385	776	902	3e-35	145	383	-383		383
I Non-LTR	R1	scf7180000455711	TF000473_R1_Ele9_R1_Non-LTR_Retrotransposons_Aedes_aegypti_5846_10_1_2071-5055	58.33	60	25	0	1213	1392	41	100	1e-17	87.8	179	-179		179
I Non-LTR	R1	scf7180000455810	TF000017_R1_Ele3_R1_Non-LTR_Retrotransposons_Aedes_aegypti_6478_9_1_2227-5172	46.67	90	47	2	732	998	2	90	2e-17	86.3	266	-266		266
I Non-LTR	R1	scf7180000455814	TF001428_R1_Ele14_R1_Non-LTR_Retrotransposons_Anopheles_gambiae_3321_1_1_1-729	53.73	67	31	1	326	526	50	115	1e-13	74.7	200	-200		200
I Non-LTR	R1	scf7180000455884	TF000439_R1_Ele6_R1_Non-LTR_Retrotransposons_Aedes_aegypti_6679_10_1_2270-5389	53.33	75	35	0	1	225	736	810	3e-14	75.9	224	-224		224
I Non-LTR	R1	scf7180000455989	TF000473_R1_Ele9_R1_Non-LTR_Retrotransposons_Aedes_aegypti_5846_10_1_2071-5055	43.75	32	18	0	1338	1058	572	656	2e-16	28.5	280	280		280
I Non-LTR	R1	scf7180000456173	TF000016_R1_Ele2_R1_Non-LTR_Retrotransposons_Aedes_aegypti_6256_9_1_2343-5360	61.45	83	32	0	334	86	548	630	2e-22	105	248	248		248
I Non-LTR	R1	scf7180000456220	R7Ag1_Non-LTR_Retrotransposon_Anopheles_gambiae_6470_24_1_2349-6209	57.51	193	82	2	3670	4248	523	713	2e-52	204	578	-578		578
I Non-LTR	R1	scf7180000456265	NotoAg1_Non-LTR_Retrotransposon_Anopheles_gambiae_5540_12_1_1808-5290	42.67	75	42	1	738	1167	588	765	3e-17	64.7	429	-429		429
I Non-LTR	R1	scf7180000456459	TF000473_R1_Ele9_R1_Non-LTR_Retrotransposons_Aedes_aegypti_5846_10_1_2071-5055	51.11	90	40	2	7	264	388	476	3e-19	92.4	257	-257		257
I Non-LTR	R1	scf7180000456517	TF000017_R1_Ele3_R1_Non-LTR_Retrotransposons_Aedes_aegypti_6478_9_1_2227-5172	57.27	110	41	2	906	1217	572	680	2e-26	117	311	-311		311
I Non-LTR	R1	scf7180000456619	TF000017_R1_Ele3_R1_Non-LTR_Retrotransposons_Aedes_aegypti_6478_4_1_776-2284	56.16	73	28	3	139	345	395	464	2e-15	80.1	206	-206		206
I Non-LTR	R1	scf7180000456649	HidaAg1_Non-LTR_Retrotransposon_Anopheles_gambiae_5523_13_1_1689-5213	53	100	42	1	1080	796	939	1038	4e-24	108	284	284		284
I Non-LTR	R1	scf7180000456650	RT1_Nucleic_acid_binding_protein_Anopheles_gambiae_8037_24_1_4095-7730	49.72	179	89	2	879	6	759	1046	7e-65	174	873	873		873
I Non-LTR	R1	scf7180000456660	TF000473_R1_Ele9_R1_Non-LTR_Retrotransposons_Aedes_aegypti_5846_10_1_2071-5055	54.1	61	28	0	1078	769	528	632	3e-21	81.3	309	309		309
I Non-LTR	R1	scf7180000456715	TF000017_R1_Ele3_R1_Non-LTR_Retrotransposons_Aedes_aegypti_6478_9_1_2227-5172	46.61	118	63	1	1005	1358	276	392	1e-20	97.4	353	-353		353
I Non-LTR	R1	scf7180000456722	TF001418_R1_Ele4_R1_Non-LTR_Retrotransposons_Anopheles_gambiae_4432_5_1_452-1465	40.89	291	167	5	869	12	9	292	1e-49	193	857	857		857
I Non-LTR	R1	scf7180000457121	TF000016_R1_Ele2_R1_Non-LTR_Retrotransposons_Aedes_aegypti_6256_9_1_2343-5360	55.56	81	36	1	1332	912	824	966	3e-22	84.3	420	420		420
I Non-LTR	R1	scf7180000458342	NotoAg1_Non-LTR_Retrotransposon_Anopheles_gambiae_5540_12_1_1808-5290	65.33	75	26	0	11656	11880	912	986	2e-25	115	224	-224		224
I Non-LTR	R1	scf7180000458434	TF000473_R1_Ele9_R1_Non-LTR_Retrotransposons_Aedes_aegypti_5846_10_1_2071-5055	52.17	69	33	1	1310	1516	549	616	6e-14	77.4	206	-206		206
I Non-LTR	R1	scf7180000458452	TF000439_R1_Ele6_R1_Non-LTR_Retrotransposons_Aedes_aegypti_6679_10_1_2270-5389	52.63	152	72	0	34769	35224	654	805	5e-38	158	455	-455		455
I Non-LTR	R1	scf7180000459179	RT1_Nucleic_acid_binding_protein_Anopheles_gambiae_8037_24_1_4095-7730	41.27	899	513	10	32	2683	61	952	7e-173	603	2651	-2651		2651
I Non-LTR	R1	scf7180000459207	TF000473_R1_Ele9_R1_Non-LTR_Retrotransposons_Aedes_aegypti_5846_10_1_2071-5055	47.62	63	33	0	29466	30250	417	851	5e-14	65.5	784	-784		784
I Non-LTR	R1	scf7180000459467	HidaAg1_Non-LTR_Retrotransposon_Anopheles_gambiae_5523_13_1_1689-5213	50.91	275	119	2	4548	5755	510	927	2e-105	283	1207	-1207		1207
I Non-LTR	R1	scf7180000459556	TF000016_R1_Ele2_R1_Non-LTR_Retrotransposons_Aedes_aegypti_6256_9_1_2343-5360	51.27	275	115	5	34805	35572	557	830	2e-65	248	767	-767		767
I Non-LTR	R1	scf7180000459572	TF000439_R1_Ele6_R1_Non-LTR_Retrotransposons_Aedes_aegypti_6679_10_1_2270-5389	32.35	442	289	10	4614	3319	34	460	1e-53	208	1295	1295		1295
I Non-LTR	R1	scf7180000459929	TF000430_R1_Ele5_R1_Non-LTR_Retrotransposons_Aedes_aegypti_5999_8_1_1774-4779	45.38	130	63	3	11189	11900	711	973	3e-58	99.8	711	-711		711
I Non-LTR	R1	scf7180000460206	TF000430_R1_Ele5_R1_Non-LTR_Retrotransposons_Aedes_aegypti_5999_8_1_1774-4779	50.62	81	35	2	2	229	923	1002	3e-16	83.6	227	-227		227
I Non-LTR	R1	scf7180000460227	TF000439_R1_Ele6_R1_Non-LTR_Retrotransposons_Aedes_aegypti_6679_10_1_2270-5389	59.57	47	19	0	2	1037	658	704	5e-85	58.9	1035	-1035		1035
I Non-LTR	R1	scf7180000460293	TF001418_R1_Ele4_R1_Non-LTR_Retrotransposons_Anopheles_gambiae_4432_5_1_452-1465	39.86	286	166	2	674	1513	8	293	1e-50	197	839	-839		839
I Non-LTR	RTE	scf7180000454831	RTE-1_AG_RTE_Anopheles_gambiae_3314_7_1_217-3288	69.23	26	8	0	43334	42914	853	1021	3e-44	38.9	420	420		420
I Non-LTR	RTE	scf7180000455188	RTE-1_AG_RTE_Anopheles_gambiae_3314_7_1_217-3288	70.97	31	7	1	1084	723	637	771	6e-48	42.7	361	361		361
I Non-LTR	RTE	scf7180000459205	TF000067_RTE_Ele3_RTE_Non-LTR_Retrotransposons_Aedes_aegypti_3361_8_1_307-3348	53.81	983	444	9	87187	90105	35	1001	0	1029	2918	-2918		2918
I Non-LTR	RTE	scf7180000459530	RTAg3_Non-LTR_Retrotransposon_Anopheles_gambiae_6448_19_1_2669-6187	41.79	1017	567	19	1269	4244	26	1026	0	714	2975	-2975		2975
I Non-LTR	RTE	scf7180000456591	RTE-1_AG_RTE_Anopheles_gambiae_3314_7_1_217-3288	79.52	83	17	0	171407	171159	861	943	3e-32	139	248	248		248
I Non-LTR	I	scf7180000453734	TF000208_I_ele23_I_Non-LTR_Retrotransposons_Aedes_aegypti_5624_7_1_1693-5394	31.09	312	198	7	1186	302	669	977	3e-45	139	884	884		884
I Non-LTR	I	scf7180000455066	TF001356_I_Ele3_I_Non-LTR_Retrotransposons_Anopheles_gambiae_5627_10_1_3055-4875	69.23	26	8	0	419	991	220	410	2e-30	40	572	-572		572
I Non-LTR	I	scf7180000455067	TF000078_I_Ele2_I_Non-LTR_Retrotransposons_Anopheles_gambiae_5561_6_1_1651-5319	31.09	341	202	7	19	942	839	1171	1e-38	157	923	-923		923
I- non LTR	I	scf7180000459219	Mosqul_Aa2_Non-LTR_Retrotransposon_Aedes_aegypti_7202_14_1_6631-7077	80	45	9	0	23109	22975	103	147	5e-15	81.3	134	134		134
I Non-LTR	I	scf7180000459932	TF000078_I_Ele2_I_Non-LTR_Retrotransposons_Anopheles_gambiae_5561_6_1_1651-5319	50.79	315	154	2	10498	7175	499	1220	1e-82	306	3323	3323		3323
I Non-LTR	jockey	scf7180000452081	TF001375_Jockey_Ele21_Jen_8_Jockey_Non-LTR_Retrotransposons_Anopheles_gambiae_3036_1_1_1-2649	61.81	199	76	0	13386	12422	645	852	1e-59	229	964	964		964
I Non-LTR	jockey	scf7180000452082	TF001343_Jockey_Ele14_Jen_1_Jockey_Non-LTR_Retrotransposons_Anopheles_gambiae_4316_5_1_1286-3982	52.82	549	258	1	2715	4358	340	888	1e-152	537	1643	-1643		1643
I Non-LTR	Jockey	scf7180000452281	TF001375_Jockey_Ele21_Jen_8_Jockey_Non-LTR_Retrotransposons_Anopheles_gambiae_3036_1_1_1-2649	48.48	99	51	0	341	45	259	357	9e-14	74.3	296	296		296
I Non-LTR	Jockey	scf7180000452623	TF001369_Jockey_Ele15_Jen_2_Jockey_Non-LTR_Retrotransposons_Anopheles_gambiae_4308_7_1_2032-3975	54.88	246	111	0	3	1453	204	627	4e-77	283	1450	-1450		1450
I Non-LTR	jockey	scf7180000453674	TF001372_Jockey_Ele18_Jen_5_Jockey_Non-LTR_Retrotransposons_Anopheles_gambiae_3735_3_1_735-3434	47.93	338	175	1	44	1054	1	338	9e-86	313	1010	-1010		1010
I Non-LTR	jockey	scf7180000454296	TF001377_Jockey_Ele23_Jen_10_Jockey_Non-LTR_Retrotransposons_Anopheles_gambiae_4195_6_1_2632-3576	55	20	9	0	443	10	67	211	5e-43	27.3	433	433		433
I Non-LTR	jockey	scf7180000454937	TF001372_Jockey_Ele18_Jen_5_Jockey_Non-LTR_Retrotransposons_Anopheles_gambiae_3735_3_1_735-3434	55.52	317	141	0	2018	2968	3	319	1e-103	374	950	-950		950
I Non-LTR	jockey	scf7180000455097	TF001375_Jockey_Ele21_Jen_8_Jockey_Non-LTR_Retrotransposons_Anopheles_gambiae_3036_1_1_1-2649	54.72	53	24	0	11004	10440	608	800	8e-28	67	564	564		564
I Non-LTR	jockey	scf7180000455235	TF001372_Jockey_Ele18_Jen_5_Jockey_Non-LTR_Retrotransposons_Anopheles_gambiae_3735_3_1_735-3434	34.26	108	70	2	30781	30461	760	865	7e-11	67.8	320	320		320
I Non-LTR	jockey	scf7180000455589	TF001375_Jockey_Ele21_Jen_8_Jockey_Non-LTR_Retrotransposons_Anopheles_gambiae_3036_1_1_1-2649	63.3	109	40	2	18722	19048	701	838	1e-24	114	326	-326		326
I Non-LTR	jockey	scf7180000455589	TF001375_Jockey_Ele21_Jen_8_Jockey_Non-LTR_Retrotransposons_Anopheles_gambiae_3036_1_1_1-2649	63.3	109	40	2	69435	69005	701	838	1e-24	114	430	430		430
I Non-LTR	jockey	scf7180000455937	TF001372_Jockey_Ele18_Jen_5_Jockey_Non-LTR_Retrotransposons_Anopheles_gambiae_3735_3_1_735-3434	48.7	115	59	0	345	1	401	515	5e-25	112	344	344		344
I Non-LTR	jockey	scf7180000456136	TF001375_Jockey_Ele21_Jen_8_Jockey_Non-LTR_Retrotransposons_Anopheles_gambiae_3036_1_1_1-2649	57.89	76	32	0	38586	38359	761	836	1e-18	94	227	227		227
I Non-LTR	jockey	scf7180000456428	TF001343_Jockey_Ele14_Jen_1_Jockey_Non-LTR_Retrotransposons_Anopheles_gambiae_4316_5_1_1286-3982	56.1	41	18	0	2	264	480	567	2e-22	53.1	262	-262		262
I Non-LTR	jockey	scf7180000456949	TF001378_Jockey_Ele25_Jen_12_Jockey_Non-LTR_Retrotransposons_Anopheles_gambiae_4386_6_1_3433-4059	49.18	122	62	2	11277	10912	70	187	9e-26	116	365	365		365
I Non-LTR	jockey	scf7180000458379	TF001374_Jockey_Ele20_Jen_7_Jockey_Non-LTR_Retrotransposons_Anopheles_gambiae_4290_2_1_31-1293	30.8	289	190	2	3483	2647	107	395	2e-30	131	836	836		836
I Non-LTR	jockey	scf7180000458393	TF001374_Jockey_Ele20_Jen_7_Jockey_Non-LTR_Retrotransposons_Anopheles_gambiae_4290_2_1_31-1293	55.56	72	32	0	2160	1640	101	274	9e-34	86.7	520	520		520
I Non-LTR	jockey	scf7180000458598	TF001343_Jockey_Ele14_Jen_1_Jockey_Non-LTR_Retrotransposons_Anopheles_gambiae_4316_5_1_1286-3982	48.7	193	99	0	3350	4743	410	879	4e-118	177	1393	-1393		1393
I Non-LTR	jockey	scf7180000458846	TF001372_Jockey_Ele18_Jen_5_Jockey_Non-LTR_Retrotransposons_Anopheles_gambiae_3735_3_1_735-3434	38.59	184	109	2	31312	31851	716	899	1e-30	133	539	-539		539
I Non-LTR	L1	scf7180000454966	TF001430_L1_Ele3_L1_Non-LTR_Retrotransposons_Anopheles_gambiae_782_1_1_2-781	66.67	15	5	0	2293	1571	20	260	1e-39	21.9	722	722		722
I Non-LTR	L1	scf7180000456253	ISEAG1_Non-LTR_Retrotransposon_Anopheles_gambiae_4879_15_1_1572-4823	51.11	135	55	1	508	137	740	874	4e-26	115	371	371		371
I Non-LTR	L1	scf7180000458404	ISEAG1_Non-LTR_Retrotransposon_Anopheles_gambiae_4879_15_1_1572-4823	59.85	1036	408	6	12880	9797	40	1071	0	1272	3083	3083		3083
I Non-LTR	L1	scf7180000459145	ISEAG1_Non-LTR_Retrotransposon_Anopheles_gambiae_4879_15_1_1572-4823	48.72	39	20	0	3259	1204	223	897	1e-52	46.6	2055	2055		2055
I Non-LTR	L1	scf7180000460113	ISEAG1_Non-LTR_Retrotransposon_Anopheles_gambiae_4879_15_1_1572-4823	51.43	490	234	5	3323	151	578	1060	0	481	3172	3172		3172
I Non-LTR	L2	scf7180000452293	TF001403_L2_Ele2_L2_Non-LTR_Retrotransposons_Anopheles_gambiae_1512_2_1_334-1056	59.26	27	11	0	6696	7056	85	231	2e-22	40.8	360	-360		360
I Non-LTR	L2	scf7180000452643	TF000007_L2_Ele5_L2_Non-LTR_Retrotransposons_Aedes_aegypti_5191_4_1_1725-4535	67.21	61	20	0	31776	32197	743	882	2e-36	82	421	-421		421
I Non-LTR	Loner	scf7180000452370	Loner_I_Anopheles_gambiae_6343_7_1_392-1777	44.12	136	70	1	5330	4777	99	287	9e-26	99	553	553		553
I Non-LTR	Loner	scf7180000454166	TF001413_Loner_Ele2_Loner_Non-LTR_Retrotransposons_Anopheles_gambiae_2865_2_1_3-2081	64.8	125	44	0	3653	3279	499	623	6e-45	179	374	374		374
I Non-LTR	Loner	scf7180000454167	Loner_I_Anopheles_gambiae_6343_13_1_2621-5503	61.03	136	52	1	2	1038	294	552	7e-40	160	1036	-1036		1036
I Non-LTR	Loner	scf7180000454620	Loner_I_Anopheles_gambiae_6343_13_1_2621-5503	50	74	37	1	2	685	646	957	1e-13	77	683	-683		683
I Non-LTR	Loner	scf7180000455358	Loner_I_Anopheles_gambiae_6343_8_1_1777-2991	54.05	185	74	5	19087	20101	50	393	1e-74	173	1014	-1014		1014
I Non-LTR	Loner	scf7180000456778	TF001413_Loner_Ele2_Loner_Non-LTR_Retrotransposons_Anopheles_gambiae_2865_2_1_3-2081	61.4	57	22	0	1	171	533	589	6e-14	75.5	170	-170		170
I Non-LTR	Loner	scf7180000457807	TF001413_Loner_Ele2_Loner_Non-LTR_Retrotransposons_Anopheles_gambiae_2865_2_1_3-2081	45.45	66	28	1	441	873	440	589	4e-31	61.2	432	-432		432
I Non-LTR	Loner	scf7180000459084	Loner_I_Anopheles_gambiae_6343_7_1_392-1777	63.89	72	26	0	3409	4143	82	277	1e-18	92.4	734	-734		734
I Non-LTR	Loner	scf7180000459761	Loner_I_Anopheles_gambiae_6343_13_1_2621-5503	52.38	63	30	0	7095	7283	899	961	2e-12	72	188	-188		188
I Non-LTR	Outcast	scf7180000452601	Outcast_Outcast_Anopheles_gambiae_6411_2_1_228-1535	45.18	197	105	3	597	16	21	216	3e-37	152	581	581		581
I Non-LTR	Outcast	scf7180000456502	TF001350_Outcast_Ele2_Outcast_Non-LTR_Retrotransposons_Anopheles_gambiae_5298_3_1_145-1074	55.06	89	40	1	10	430	172	309	6e-40	104	420	-420		420
I Non-LTR	Outcast	scf7180000456915	TF000205_Outcast_Ele13_Outcast_Non-LTR_Retrotransposons_Aedes_aegypti_5514_14_1_4473-5393	36.22	127	78	2	4226	3855	129	255	1e-16	85.9	371	371		371
I Non-LTR	Outcast	scf7180000457008	TF000192_Outcast_Ele12_Outcast_Non-LTR_Retrotransposons_Aedes_aegypti_5446_10_1_2980-5328	35.42	48	29	1	875	499	648	780	2e-18	31.6	376	376		376
I Non-LTR	Outcast	scf7180000457924	TF000190_Outcast_Ele11_Outcast_Non-LTR_Retrotransposons_Aedes_aegypti_5512_7_1_1653-5288	35.4	291	185	6	22285	23148	824	1103	1e-40	166	863	-863		863
I Non-LTR	Outcast	scf7180000459354	Outcast_Outcast_Anopheles_gambiae_6411_4_1_1627-5223	36.32	804	500	7	2431	56	57	858	1e-150	530	2375	2375		2375
I Non-LTR	Outcast	scf7180000460288	Outcast_Outcast_Anopheles_gambiae_6411_4_1_1627-5223	46.15	26	14	1	437	122	1149	1171	8e-13	27.3	315	315		315
I Non-LTR	NC	scf7180000456818	FBti0064187_4_1_610_-_1311_type_transposable_element_loc_2L_22154099_22156468_name_INE-1_6126_len_2370_Dmel	51.32	228	89	6	14651	14034	31	234	4e-39	161	617	617		617
I Non-LTR	NC	scf7180000458369	FBti0019252_22_1_8000_-_8392_type_transposable_element_loc_2L_22218277_22227311_name_G3_546_len_9035_Dmel	61.67	120	46	2	26102	29183	9	126	4e-31	135	3081	-3081		3081
II	Tc1 mariner	scf7180000453998	156665_AAA28278_transposase_Ctenocephalides_felis	64.89	94	33	0	989	574	3	150	1e-43	131	415	415		415
II	Tc1 mariner	scf7180000454042	93276807_CAH03740_transposase_Messor_bouvieri	47.54	61	32	0	163	415	257	340	1e-13	66.6	252	-252		252
II	Tc1 mariner	scf7180000455112	16266043_AAL16723AF377999_1_putative_transposase_Ochlerotatus_atropalpus	47.01	117	59	2	692	1033	87	203	6e-18	88.2	341	-341		341
II	Tc1 mariner	scf7180000455183	156686_AAA28284_transposase_Ctenolepisma_lineata	58.67	75	29	2	647	865	74	147	1e-16	84	218	-218		218
II	Tc1 mariner	scf7180000455698	16266043_AAL16723AF377999_1_putative_transposase_Ochlerotatus_atropalpus	46.43	56	29	1	360	32	94	203	4e-19	49.7	328	328		328
II	Tc1 mariner	scf7180000455753	156686_AAA28284_transposase_Ctenolepisma_lineata	43.42	76	43	0	696	923	74	149	2e-13	73.6	227	-227		227
II	Tc1 mariner	scf7180000455779	93276807_CAH03740_transposase_Messor_bouvieri	45.21	146	67	2	8500	8953	4	167	4e-35	117	453	-453		453
II	Tc1 mariner	scf7180000458360	TF000536_Tc1_Ele1a_AeTango1a_Tc1_Cut_and_paste_DNA_transposons_Aedes_aegypti_1659_5_1_341-1384	46.43	84	42	2	3457	2838	138	347	4e-25	66.6	619	619		619
II	Tc1 mariner	scf7180000458458	93276807_CAH03740_transposase_Messor_bouvieri	50.59	85	42	0	5355	5609	1	85	5e-19	93.6	254	-254		254
II	Tc1 mariner	scf7180000458611	115925017_XP_001196128_PREDICTED__similar_to_SET_domain_and_mariner_transposase_fusion_gene_Strongylocentrotus_purpuratus	38.04	163	93	4	30950	31414	115	276	3e-20	99	464	-464		464
II	Tc1 mariner	scf7180000458886	126308325_XP_001372651_PREDICTED__similar_to_SET_domain_and_mariner_transposase_fusion_gene_Monodelphis_domestica	59.5	121	47	2	20497	20141	503	615	4e-36	151	356	356		356
II	TC1 mariner	scf7180000459627	126308325_XP_001372651_PREDICTED__similar_to_SET_domain_and_mariner_transposase_fusion_gene_Monodelphis_domestica	58.14	86	36	0	57984	57727	530	615	1e-24	114	257	257		257
II	Tc1 mariner	scf7180000460295	TF001236_Tc1_Ele5_Frisky_Tc1_Cut_and_paste_DNA_transposons_Anopheles_gambiae_1604_2_1_316-1032	52.44	82	39	0	247	2	24	105	7e-18	88.2	245	245		245
II	TC1 mariner	scf7180000454271	93276807_CAH03740_transposase_Messor_bouvieri	54.46	112	51	0	24928	24593	1	112	1e-27	124	335	335		335
II	Tc1- mariner	scf7180000452072	TF000893_ITmD37E_Ele2_ITmD37E_Cut_and_paste_DNA_transposons_Aedes_aegypti_1302_1_1_93-1169	48.39	31	14	1	478	16	153	311	4e-19	34.3	462	462		462
II	Tc1- mariner	scf7180000452089	TF000919_ITmD37D_Ele7_ITmD37D_Cut_and_paste_DNA_transposons_Aedes_aegypti_1289_3_1_100-1161	60	40	16	0	35764	36616	38	347	3e-29	50.4	852	-852		852
II	Tc1- mariner	scf7180000452173	TF000893_ITmD37E_Ele2_ITmD37E_Cut_and_paste_DNA_transposons_Aedes_aegypti_1302_1_1_93-1169	41.67	60	35	0	1111	681	197	340	6e-12	50.1	430	430		430
II	Tc1- mariner	scf7180000452193	TF000528_Tc1_Ele2_AgTango1_Tc1_Cut_and_paste_DNA_transposons_Anopheles_gambiae_1670_4_1_323-1396	71.79	39	11	0	29	230	249	314	9e-19	63.5	201	-201		201
II	Tc1- mariner	scf7180000452200	BOTMAR1_MarinerTc1_Bombus_terrestris_1285_5_1_550-1206	46.67	135	72	0	3244	3648	85	219	5e-21	101	404	-404		404
II	Tc1- mariner	scf7180000452223	MARINER_CA_MarinerTc1_Chymomyza_amoena_1290_3_1_131-1210	34.97	143	82	5	823	428	157	293	4e-14	75.5	395	395		395
II	Tc1- mariner	scf7180000452240	MARINER_DMA_MarinerTc1_Drosophila_mauritiana_1286_3_1_148-1206	33.8	216	130	6	948	1728	77	341	5e-26	87.8	780	-780		780
II	Tc1- mariner	scf7180000452250	TF001012_Tc1_Ele15_Tc1_Cut_and_paste_DNA_transposons_Aedes_aegypti_978_2_1_1-978	42.72	206	112	4	108	1083	1	326	6e-34	143	975	-975		975
II	Tc1- mariner	scf7180000452344	TF000893_ITmD37E_Ele2_ITmD37E_Cut_and_paste_DNA_transposons_Aedes_aegypti_1302_1_1_93-1169	37.63	93	52	3	88	643	159	349	4e-17	53.9	555	-555		555
II	Tc1- mariner	scf7180000452389	TF001210_mar_Ele21_mariner_Cut_and_paste_DNA_transposons_Anopheles_gambiae_1125_3_1_1-1125	47.37	76	39	1	833	1270	35	309	9e-14	74.7	437	-437		437
II	Tc1- mariner	scf7180000452405	TF000904_ITmD37D_Ele1_MJ1_ITmD37D_Cut_and_paste_DNA_transposons_Aedes_aegypti_1304_5_1_46-1191	54.49	178	81	0	99	876	45	319	3e-70	177	777	-777		777
II	Tc1- mariner	scf7180000452423	TF001012_Tc1_Ele15_Tc1_Cut_and_paste_DNA_transposons_Aedes_aegypti_978_2_1_1-978	60	45	18	0	1470	654	20	291	3e-85	57.8	816	816		816
II	Tc1- mariner	scf7180000452475	TF000905_ITmD37D_Ele2_ITmD37D_Cut_and_paste_DNA_transposons_Aedes_aegypti_1342_8_1_1048-575_REVERSE_SENSE	66.67	12	4	0	2852	2626	33	109	1e-13	22.7	226	226		226
II	Tc1- mariner	scf7180000452519	SMAR31_MarinerTc1_Schmidtea_mediterranea_1262_1_1_116-394	61.54	52	20	0	572	727	14	65	4e-14	75.5	155	-155		155
II	Tc1- mariner	scf7180000452536	TF000918_ITmD37D_Ele6_ITmD37D_Cut_and_paste_DNA_transposons_Aedes_aegypti_1299_2_1_145-1209	47.76	67	33	2	1521	867	68	323	1e-37	62.8	654	654		654
II	Tc1- mariner	scf7180000452563	TF000904_ITmD37D_Ele1_MJ1_ITmD37D_Cut_and_paste_DNA_transposons_Aedes_aegypti_1304_5_1_46-1191	52.54	59	27	2	95	615	168	356	4e-18	55.5	520	-520		520
II	Tc1- mariner	scf7180000452567	SMAR7_MarinerTc1_Schmidtea_mediterranea_1282_5_1_698-1201	38.71	31	19	0	305	17	65	159	8e-13	27.7	288	288		288
II	Tc1- mariner	scf7180000452619	TF001210_mar_Ele21_mariner_Cut_and_paste_DNA_transposons_Anopheles_gambiae_1125_3_1_1-1125	44.04	109	59	3	608	288	33	135	1e-14	77.4	320	320		320
II	Tc1- mariner	scf7180000452684	MARINER_CA_MarinerTc1_Chymomyza_amoena_1290_3_1_131-1210	40.4	302	138	7	801	22	59	360	6e-52	201	779	779		779
II	Tc1- mariner	scf7180000452686	MARINER_DMA_MarinerTc1_Drosophila_mauritiana_1286_3_1_148-1206	52.17	92	44	0	1032	757	262	353	6e-22	101	275	275		275
II	Tc1- mariner	scf7180000452710	SMAR17_MarinerTc1_Schmidtea_mediterranea_1269_2_1_228-1133	44.68	94	52	0	171	1073	2	299	3e-71	96.3	902	-902		902
II	Tc1- mariner	scf7180000452727	DESMAR1_MarinerTc1_Mayetiola_destructor_1292_2_1_131-1210	37.84	111	66	1	615	292	247	357	1e-12	71.2	323	323		323
II	Tc1- mariner	scf7180000452740	TF000904_ITmD37D_Ele1_MJ1_ITmD37D_Cut_and_paste_DNA_transposons_Aedes_aegypti_1304_5_1_46-1191	48.44	128	58	3	699	1058	171	298	2e-22	105	359	-359		359
II	Tc1- mariner	scf7180000452775	DESMAR1_MarinerTc1_Mayetiola_destructor_1292_2_1_131-1210	50	78	36	1	2109	2333	26	103	9e-15	79.7	224	-224		224
II	Tc1- mariner	scf7180000452784	MARINER_DMA_MarinerTc1_Drosophila_mauritiana_1286_3_1_148-1206	32.65	291	190	5	121	975	9	293	1e-25	113	854	-854		854
II	Tc1- mariner	scf7180000452868	MARINER_CA_MarinerTc1_Chymomyza_amoena_1290_3_1_131-1210	47.27	110	52	1	3	314	229	338	3e-22	102	311	-311		311
II	Tc1- mariner	scf7180000452873	TF001210_mar_Ele21_mariner_Cut_and_paste_DNA_transposons_Anopheles_gambiae_1125_3_1_1-1125	52	25	12	0	1119	833	270	368	3e-11	30.8	286	286		286
II	Tc1- mariner	scf7180000452881	TF000893_ITmD37E_Ele2_ITmD37E_Cut_and_paste_DNA_transposons_Aedes_aegypti_1302_1_1_93-1169	43.56	101	51	2	13977	13265	8	246	5e-18	73.2	712	712		712
II	Tc1- mariner	scf7180000452942	MARINER_CA_MarinerTc1_Chymomyza_amoena_1290_3_1_131-1210	45.16	155	85	0	905	310	156	358	5e-39	139	595	595		595
II	Tc1- mariner	scf7180000452951	TF000893_ITmD37E_Ele2_ITmD37E_Cut_and_paste_DNA_transposons_Aedes_aegypti_1302_1_1_93-1169	75	12	3	0	731	63	11	250	4e-24	22.7	668	668		668
II	Tc1- mariner	scf7180000452972	TF001210_mar_Ele21_mariner_Cut_and_paste_DNA_transposons_Anopheles_gambiae_1125_3_1_1-1125	46.81	94	50	0	336	55	47	140	1e-12	70.5	281	281		281
II	Tc1- mariner	scf7180000452976	MARINER_SI_MarinerTc1_Solenopsis_invicta_1380_1_1_199-588	53.85	65	30	0	363	557	19	83	9e-14	74.7	194	-194		194
II	Tc1- mariner	scf7180000452978	CRMAR_MarinerTc1_Ceratitis_rosa_1320_2_1_111-1196	50	46	20	1	1478	866	26	236	3e-39	50.4	612	612		612
II	Tc1- mariner	scf7180000452982	TF001210_mar_Ele21_mariner_Cut_and_paste_DNA_transposons_Anopheles_gambiae_1125_3_1_1-1125	37.04	27	17	0	150	495	261	375	4e-16	26.6	345	-345		345
II	Tc1- mariner	scf7180000452994	TF000537_Tc1_Ele2_AeTango2_Tc1_Cut_and_paste_DNA_transposons_Aedes_aegypti_1665_1_1_311-1390	43.59	39	22	0	348	788	187	335	4e-12	35	440	-440		440
II	Tc1- mariner	scf7180000453007	TF000917_ITmD37D_Ele5_ITmD37D_Cut_and_paste_DNA_transposons_Aedes_aegypti_1305_1_1_66-1088	48.08	52	27	0	640	1339	33	267	4e-28	47	699	-699		699
II	Tc1- mariner	scf7180000453008	MARINER_DMA_MarinerTc1_Drosophila_mauritiana_1286_3_1_148-1206	41.58	101	59	1	3543	3241	25	124	1e-15	82.8	302	302		302
II	Tc1- mariner	scf7180000453037	TC1_DM_MarinerTc1_Drosophila_melanogaster_1666_2_1_320-1351	46.59	176	94	1	323	7850	4	344	1e-105	152	0			0
II	Tc1- mariner	scf7180000453053	TF000915_ITmD37D_Ele3_ITmD37D_Cut_and_paste_DNA_transposons_Aedes_aegypti_1304_3_1_61-1236	42.31	26	15	0	70	579	206	376	7e-21	26.9	509	-509		509
II	Tc1- mariner	scf7180000453079	DESMAR1_MarinerTc1_Mayetiola_destructor_1292_2_1_131-1210	40.62	32	19	0	17630	17228	213	360	9e-13	32.7	402	402		402
II	Tc1- mariner	scf7180000453085	TF000915_ITmD37D_Ele3_ITmD37D_Cut_and_paste_DNA_transposons_Aedes_aegypti_1304_3_1_61-1236	36.59	82	52	0	4886	5859	58	383	1e-45	46.6	973	-973		973
II	Tc1- mariner	scf7180000453111	BOTMAR1_MarinerTc1_Bombus_terrestris_1285_3_1_156-542	66.67	39	13	0	193	4	3	65	4e-12	57	189	189		189
II	Tc1- mariner	scf7180000453141	DESMAR1_MarinerTc1_Mayetiola_destructor_1292_2_1_131-1210	31.78	129	77	3	1123	684	37	192	5e-12	56.6	439	439		439
II	Tc1- mariner	scf7180000453144	TF000555_Tc1_Ele7_MsqTc3_Tc1_Cut_and_paste_DNA_transposons_Aedes_aegypti_1592_5_1_717-1331	31.58	95	65	1	532	1021	23	174	6e-17	57.8	489	-489		489
II	Tc1- mariner	scf7180000453145	TF000537_Tc1_Ele2_AeTango2_Tc1_Cut_and_paste_DNA_transposons_Aedes_aegypti_1665_1_1_311-1390	38.46	26	16	0	367	3	127	249	4e-11	22.7	364	364		364
II	Tc1- mariner	scf7180000453201	SMAR31_MarinerTc1_Schmidtea_mediterranea_1262_1_1_116-394	48.78	82	42	0	15578	15333	12	93	8e-11	67.8	245	245		245
II	Tc1- mariner	scf7180000453250	MARINER_DMA_MarinerTc1_Drosophila_mauritiana_1286_3_1_148-1206	53.66	82	38	0	69256	69011	272	353	1e-16	87.4	245	245		245
II	Tc1- mariner	scf7180000453277	TF000893_ITmD37E_Ele2_ITmD37E_Cut_and_paste_DNA_transposons_Aedes_aegypti_1302_1_1_93-1169	32.31	229	144	5	1878	1225	124	343	3e-16	83.2	653	653		653
II	Tc1- mariner	scf7180000453300	MARINER_DMA_MarinerTc1_Drosophila_mauritiana_1286_3_1_148-1206	42.86	112	64	0	571	236	236	347	2e-21	100	335	335		335
II	Tc1- mariner	scf7180000453362	MARINER13_CB_DNA_Caenorhabditis_briggsae_1303_9_1_1151-126_REVERSE_SENSE	44.09	93	52	0	2357	2635	250	342	1e-20	99	278	-278		278
II	Tc1- mariner	scf7180000453396	MARINER_DMA_MarinerTc1_Drosophila_mauritiana_1286_3_1_148-1206	53.85	26	12	1	542	173	229	349	5e-31	37	369	369		369
II	Tc1- mariner	scf7180000453407	MARINER_DMA_MarinerTc1_Drosophila_mauritiana_1286_3_1_148-1206	51.85	135	54	1	6291	6960	7	258	9e-68	137	669	-669		669
II	Tc1- mariner	scf7180000453533	SMAR31_MarinerTc1_Schmidtea_mediterranea_1262_1_1_116-394	61.54	52	20	0	5461	5616	8	59	1e-13	76.6	155	-155		155
II	Tc1- mariner	scf7180000453783	NAVIMAR1_MarinerTc1_Nasonia_vitripennis_1223_2_1_163-888	47.22	72	36	1	421	630	106	177	2e-13	73.9	209	-209		209
II	Tc1- mariner	scf7180000453868	MARINER_DMA_MarinerTc1_Drosophila_mauritiana_1286_3_1_148-1206	43.75	112	53	1	1423	1781	219	347	1e-15	72.4	358	-358		358
II	Tc1- mariner	scf7180000453888	TF000904_ITmD37D_Ele1_MJ1_ITmD37D_Cut_and_paste_DNA_transposons_Aedes_aegypti_1304_5_1_46-1191	64.29	14	5	0	13425	13872	171	319	2e-36	23.5	447	-447		447
II	Tc1- mariner	scf7180000453909	MARINER_DMA_MarinerTc1_Drosophila_mauritiana_1286_3_1_148-1206	65	20	7	0	4349	3769	25	347	6e-20	35	580	580		580
II	Tc1- mariner	scf7180000453917	Tc1-1_TCa_MarinerTc1_Tribolium_castaneum_1630_1_1_268-1314	43.33	60	33	1	1768	2586	75	349	4e-36	43.5	818	-818		818
II	Tc1- mariner	scf7180000453931	TF000904_ITmD37D_Ele1_MJ1_ITmD37D_Cut_and_paste_DNA_transposons_Aedes_aegypti_1304_5_1_46-1191	50	70	35	1	741	130	171	374	3e-43	68.2	611	611		611
II	Tc1- mariner	scf7180000453959	NAVIMAR1_MarinerTc1_Nasonia_vitripennis_1223_2_1_163-888	55.24	105	47	0	483	169	17	121	2e-24	110	314	314		314
II	Tc1- mariner	scf7180000453970	BOTMAR1_MarinerTc1_Bombus_terrestris_1285_5_1_550-1206	53.33	15	7	0	2	366	98	219	2e-21	21.6	364	-364		364
II	Tc1- mariner	scf7180000453981	TF000917_ITmD37D_Ele5_ITmD37D_Cut_and_paste_DNA_transposons_Aedes_aegypti_1305_1_1_66-1088	49.68	157	79	0	8366	13084	180	336	1e-48	170	4718	-4718		4718
II	Tc1- mariner	scf7180000453992	MARINER_DMA_MarinerTc1_Drosophila_mauritiana_1286_3_1_148-1206	45.45	33	16	1	7402	7117	251	347	3e-15	32.3	285	285		285
II	Tc1- mariner	scf7180000453993	SMAR31_MarinerTc1_Schmidtea_mediterranea_1262_1_1_116-394	62.86	35	13	0	198	429	8	87	4e-12	53.5	231	-231		231
II	Tc1- mariner	scf7180000454004	NAVIMAR1_MarinerTc1_Nasonia_vitripennis_1223_2_1_163-888	59.59	193	77	1	35541	34884	15	238	3e-56	217	657	657		657
II	Tc1- mariner	scf7180000454015	TF000917_ITmD37D_Ele5_ITmD37D_Cut_and_paste_DNA_transposons_Aedes_aegypti_1305_1_1_66-1088	47.62	42	22	0	3849	2990	57	340	2e-60	49.3	859	859		859
II	Tc1- mariner	scf7180000454022	TF000919_ITmD37D_Ele7_ITmD37D_Cut_and_paste_DNA_transposons_Aedes_aegypti_1289_3_1_100-1161	63.69	157	57	0	473	3	35	191	4e-32	136	470	470		470
II	Tc1- mariner	scf7180000454024	BOTMAR1_MarinerTc1_Bombus_terrestris_1285_5_1_550-1206	46.07	89	48	0	1060	723	108	219	7e-17	79	337	337		337
II	Tc1- mariner	scf7180000454040	TF000917_ITmD37D_Ele5_ITmD37D_Cut_and_paste_DNA_transposons_Aedes_aegypti_1305_1_1_66-1088	50.51	99	49	0	656	1722	53	321	8e-22	101	1066	-1066		1066
II	Tc1- mariner	scf7180000454172	TF001210_mar_Ele21_mariner_Cut_and_paste_DNA_transposons_Anopheles_gambiae_1125_3_1_1-1125	49.5	101	51	0	33016	32714	268	368	1e-18	93.6	302	302		302
II	Tc1- mariner	scf7180000454191	MARINER_DMA_MarinerTc1_Drosophila_mauritiana_1286_3_1_148-1206	61.82	55	21	0	9617	8953	7	241	4e-70	72	664	664		664
II	Tc1- mariner	scf7180000454192	TF000917_ITmD37D_Ele5_ITmD37D_Cut_and_paste_DNA_transposons_Aedes_aegypti_1305_1_1_66-1088	41.3	138	81	0	1591	1178	184	321	2e-24	111	413	413		413
II	Tc1- mariner	scf7180000454261	SMAR31_MarinerTc1_Schmidtea_mediterranea_1262_1_1_116-394	57.89	76	32	0	363	136	12	87	2e-19	95.5	227	227		227
II	Tc1- mariner	scf7180000454288	MARINER_CA_MarinerTc1_Chymomyza_amoena_1290_3_1_131-1210	31.25	96	65	3	1284	510	74	324	6e-22	42	774	774		774
II	Tc1- mariner	scf7180000454312	TF001210_mar_Ele21_mariner_Cut_and_paste_DNA_transposons_Anopheles_gambiae_1125_3_1_1-1125	57.89	38	16	0	545	167	8	140	8e-13	42.4	378	378		378
II	Tc1- mariner	scf7180000454317	MARINER_DMA_MarinerTc1_Drosophila_mauritiana_1286_3_1_148-1206	50	134	67	0	44486	44085	9	142	6e-32	137	401	401		401
II	Tc1- mariner	scf7180000454345	SMAR31_MarinerTc1_Schmidtea_mediterranea_1262_1_1_116-394	73.68	38	10	0	100	213	12	49	7e-11	65.1	113	-113		113
II	Tc1- mariner	scf7180000454367	TF000893_ITmD37E_Ele2_ITmD37E_Cut_and_paste_DNA_transposons_Aedes_aegypti_1302_1_1_93-1169	39.84	123	68	4	927	1384	149	302	2e-14	71.2	457	-457		457
II	Tc1- mariner	scf7180000454395	TF001214_mar_Ele19_mariner_Cut_and_paste_DNA_transposons_Anopheles_gambiae_681_1_1_1-681	57.45	47	20	0	642	823	119	179	5e-11	65.1	181	-181		181
II	Tc1- mariner	scf7180000454463	NAVIMAR1_MarinerTc1_Nasonia_vitripennis_1223_2_1_163-888	63.64	66	24	0	14435	14072	52	238	5e-36	94.7	363	363		363
II	Tc1- mariner	scf7180000454463	NAVIMAR1_MarinerTc1_Nasonia_vitripennis_1223_2_1_163-888	63.64	66	24	0	42636	42866	52	238	5e-36	94.7	230	-230		230
II	Tc1- mariner	scf7180000454529	DESMAR1_MarinerTc1_Mayetiola_destructor_1292_2_1_131-1210	40.62	32	19	0	41649	41449	288	360	1e-12	28.1	200	200		200
II	Tc1- mariner	scf7180000454529	DESMAR1_MarinerTc1_Mayetiola_destructor_1292_2_1_131-1210	66.67	36	12	0	97945	98052	255	290	2e-12	50.4	107	-107		107
II	Tc1- mariner	scf7180000454565	SMAR7_MarinerTc1_Schmidtea_mediterranea_1282_5_1_698-1201	41.35	104	61	1	901	590	65	167	3e-19	92.8	311	311		311
II	Tc1- mariner	scf7180000454585	TF001210_mar_Ele21_mariner_Cut_and_paste_DNA_transposons_Anopheles_gambiae_1125_3_1_1-1125	38.23	293	160	9	28223	29229	19	373	1e-53	169	1006	-1006		1006
II	Tc1- mariner	scf7180000454694	Tc1-1_TCa_MarinerTc1_Tribolium_castaneum_1630_1_1_268-1314	44.38	178	99	1	18	551	159	335	1e-35	147	533	-533		533
II	Tc1- mariner	scf7180000454696	TF000893_ITmD37E_Ele2_ITmD37E_Cut_and_paste_DNA_transposons_Aedes_aegypti_1302_1_1_93-1169	38.69	137	79	2	517	122	30	166	7e-14	74.7	395	395		395
II	Tc1- mariner	scf7180000454711	AMARI_MarinerTc1_Apis_mellifera_897_1_1_114-809	39.62	53	32	0	1508	1177	106	216	2e-23	49.3	331	331		331
II	Tc1- mariner	scf7180000454712	CRMAR_MarinerTc1_Ceratitis_rosa_1320_2_1_111-1196	43.75	16	9	0	407	19	234	362	2e-30	22.3	388	388		388
II	Tc1- mariner	scf7180000454718	MARINER_DMA_MarinerTc1_Drosophila_mauritiana_1286_3_1_148-1206	55.17	58	26	0	9	925	296	353	6e-13	74.3	916	-916		916
II	Tc1- mariner	scf7180000454735	CRMAR_MarinerTc1_Ceratitis_rosa_1320_2_1_111-1196	65.03	143	50	0	9749	10177	219	361	1e-51	202	428	-428		428
II	Tc1- mariner	scf7180000454750	DESMAR1_MarinerTc1_Mayetiola_destructor_1292_2_1_131-1210	45.74	129	69	1	45589	45206	222	350	8e-22	103	383	383		383
II	Tc1- mariner	scf7180000454769	MARINER_CA_MarinerTc1_Chymomyza_amoena_1290_3_1_131-1210	33.61	238	141	5	3488	2826	64	287	6e-19	94	662	662		662
II	Tc1- mariner	scf7180000454795	DESMAR1_MarinerTc1_Mayetiola_destructor_1292_2_1_131-1210	43.94	66	37	0	2	488	190	351	4e-37	67	486	-486		486
II	Tc1- mariner	scf7180000454814	TF000904_ITmD37D_Ele1_MJ1_ITmD37D_Cut_and_paste_DNA_transposons_Aedes_aegypti_1304_5_1_46-1191	48.56	208	91	4	2265	1690	160	367	2e-45	182	575	575		575
II	Tc1- mariner	scf7180000454824	TF001013_Tc1_Ele16_Tc1_Cut_and_paste_DNA_transposons_Aedes_aegypti_1017_1_1_1-1017	44.74	38	19	1	4306	5002	113	338	5e-19	33.9	696	-696		696
II	Tc1- mariner	scf7180000454851	TF000893_ITmD37E_Ele2_ITmD37E_Cut_and_paste_DNA_transposons_Aedes_aegypti_1302_1_1_93-1169	36.63	101	51	4	85	676	146	354	9e-13	42.7	591	-591		591
II	Tc1- mariner	scf7180000454855	TF000915_ITmD37D_Ele3_ITmD37D_Cut_and_paste_DNA_transposons_Aedes_aegypti_1304_3_1_61-1236	51.85	54	26	0	148	397	278	361	6e-11	57.4	249	-249		249
II	Tc1- mariner	scf7180000454864	DESMAR1_MarinerTc1_Mayetiola_destructor_1292_2_1_131-1210	39.29	140	83	2	10375	10788	223	360	3e-17	88.2	413	-413		413
II	Tc1- mariner	scf7180000455026	MARINER_CA_MarinerTc1_Chymomyza_amoena_1290_3_1_131-1210	32.14	56	38	0	23100	22172	34	360	3e-56	45.8	928	928		928
II	Tc1- mariner	scf7180000455049	TF000919_ITmD37D_Ele7_ITmD37D_Cut_and_paste_DNA_transposons_Aedes_aegypti_1289_3_1_100-1161	47.17	53	28	0	5640	6007	48	170	2e-14	46.6	367	-367		367
II	Tc1- mariner	scf7180000455079	NAVIMAR1_MarinerTc1_Nasonia_vitripennis_1223_2_1_163-888	50.74	203	81	1	8341	7790	36	238	3e-48	192	551	551		551
II	Tc1- mariner	scf7180000455114	MARINER13_CB_DNA_Caenorhabditis_briggsae_1303_9_1_1151-126_REVERSE_SENSE	31.71	123	79	3	4466	4113	201	319	3e-12	71.2	353	353		353
II	Tc1- mariner	scf7180000455174	TF000892_ITmD37E_Ele1_ITmD37E_Cut_and_paste_DNA_transposons_Aedes_aegypti_1303_2_1_140-1168	38.82	85	52	0	639	210	115	254	8e-14	58.9	429	429		429
II	Tc1- mariner	scf7180000455198	TF001210_mar_Ele21_mariner_Cut_and_paste_DNA_transposons_Anopheles_gambiae_1125_3_1_1-1125	62.07	29	11	0	9847	9528	25	139	6e-12	39.3	319	319		319
II	Tc1- mariner	scf7180000455212	TF000915_ITmD37D_Ele3_ITmD37D_Cut_and_paste_DNA_transposons_Aedes_aegypti_1304_3_1_61-1236	56.25	16	7	0	60369	60712	270	383	9e-15	24.3	343	-343		343
II	Tc1- mariner	scf7180000455221	TF000904_ITmD37D_Ele1_MJ1_ITmD37D_Cut_and_paste_DNA_transposons_Aedes_aegypti_1304_5_1_46-1191	54.84	31	14	0	3	210	312	382	9e-14	40.4	207	-207		207
II	Tc1- mariner	scf7180000455238	MARINER_CA_MarinerTc1_Chymomyza_amoena_1290_3_1_131-1210	52.86	70	33	1	2	211	234	302	4e-11	68.6	209	-209		209
II	Tc1- mariner	scf7180000455256	MARINER_CA_MarinerTc1_Chymomyza_amoena_1290_3_1_131-1210	41.18	68	38	1	471	898	4	147	7e-15	50.4	427	-427		427
II	Tc1- mariner	scf7180000455355	MARINER_DMA_MarinerTc1_Drosophila_mauritiana_1286_3_1_148-1206	59.46	74	28	1	941	316	141	353	2e-40	95.1	625	625		625
II	Tc1- mariner	scf7180000455379	SMAR31_MarinerTc1_Schmidtea_mediterranea_1262_3_1_298-1194	49.15	59	26	1	17497	17785	180	279	7e-15	64.3	288	-288		288
II	Tc1- mariner	scf7180000455398	TF000904_ITmD37D_Ele1_MJ1_ITmD37D_Cut_and_paste_DNA_transposons_Aedes_aegypti_1304_5_1_46-1191	65.52	58	20	0	1447	1274	263	320	1e-15	81.6	173	173		173
II	Tc1- mariner	scf7180000455447	MARINER_DMA_MarinerTc1_Drosophila_mauritiana_1286_3_1_148-1206	57.28	103	44	0	2088	1780	241	343	3e-28	125	308	308		308
II	Tc1- mariner	scf7180000455459	TF001196_mar_Ele24_mariner_Cut_and_paste_DNA_transposons_Anopheles_gambiae_2619_9_1_1205-2158	50.35	141	69	2	436	17	71	210	8e-30	127	419	419		419
II	Tc1- mariner	scf7180000455489	TF000904_ITmD37D_Ele1_MJ1_ITmD37D_Cut_and_paste_DNA_transposons_Aedes_aegypti_1304_5_1_46-1191	50	90	45	1	618	1140	193	368	2e-36	80.9	522	-522		522
II	Tc1- mariner	scf7180000455525	TF000915_ITmD37D_Ele3_ITmD37D_Cut_and_paste_DNA_transposons_Aedes_aegypti_1304_3_1_61-1236	44.76	105	58	0	252	566	227	331	5e-13	71.6	314	-314		314
II	Tc1- mariner	scf7180000455540	TF001440_ITmD37E_Ele1_ITmD37E_Cut_and_paste_DNA_transposons_Anopheles_gambiae_1303_1_1_154-1170	42.86	42	24	0	4284	3899	163	291	3e-12	41.6	385	385		385
II	Tc1- mariner	scf7180000455577	MARINER_DMA_MarinerTc1_Drosophila_mauritiana_1286_3_1_148-1206	62.96	54	20	0	650	876	273	347	6e-15	72	226	-226		226
II	Tc1- mariner	scf7180000455605	TF001210_mar_Ele21_mariner_Cut_and_paste_DNA_transposons_Anopheles_gambiae_1125_3_1_1-1125	38.18	110	68	1	3171	2842	268	375	1e-11	68.9	329	329		329
II	Tc1- mariner	scf7180000455652	TF001012_Tc1_Ele15_Tc1_Cut_and_paste_DNA_transposons_Aedes_aegypti_978_2_1_1-978	43.88	139	62	2	1031	1399	10	148	4e-23	105	368	-368		368
II	Tc1- mariner	scf7180000455697	MARINER_DMA_MarinerTc1_Drosophila_mauritiana_1286_3_1_148-1206	38.68	106	65	1	482	1465	7	353	1e-48	69.3	983	-983		983
II	Tc1- mariner	scf7180000455709	TF000919_ITmD37D_Ele7_ITmD37D_Cut_and_paste_DNA_transposons_Aedes_aegypti_1289_3_1_100-1161	37.25	51	32	1	826	342	182	338	4e-11	30	484	484		484
II	Tc1- mariner	scf7180000455720	MARINER_CA_MarinerTc1_Chymomyza_amoena_1290_5_1_1018-722_REVERSE_SENSE	60	55	22	1	691	527	26	79	7e-11	65.1	164	164		164
II	Tc1- mariner	scf7180000455768	MARINER_DMA_MarinerTc1_Drosophila_mauritiana_1286_3_1_148-1206	57.81	64	27	0	311	502	284	347	1e-14	77.8	191	-191		191
II	Tc1- mariner	scf7180000455771	TF000917_ITmD37D_Ele5_ITmD37D_Cut_and_paste_DNA_transposons_Aedes_aegypti_1305_1_1_66-1088	31.68	101	69	2	720	347	220	340	7e-11	61.6	373	373		373
II	Tc1- mariner	scf7180000455820	TF000904_ITmD37D_Ele1_MJ1_ITmD37D_Cut_and_paste_DNA_transposons_Aedes_aegypti_1304_5_1_46-1191	43.28	134	73	1	393	1	186	319	8e-21	99.8	392	392		392
II	Tc1- mariner	scf7180000455867	SMAR31_MarinerTc1_Schmidtea_mediterranea_1262_1_1_116-394	46.51	43	23	0	765	1008	6	87	1e-11	46.6	243	-243		243
II	Tc1- mariner	scf7180000455882	TF000917_ITmD37D_Ele5_ITmD37D_Cut_and_paste_DNA_transposons_Aedes_aegypti_1305_1_1_66-1088	38.04	92	57	0	557	2	30	214	7e-22	65.5	555	555		555
II	Tc1- mariner	scf7180000455910	MARINER_DMA_MarinerTc1_Drosophila_mauritiana_1286_3_1_148-1206	39.42	104	63	2	529	840	252	353	5e-15	78.6	311	-311		311
II	Tc1- mariner	scf7180000455929	TF000904_ITmD37D_Ele1_MJ1_ITmD37D_Cut_and_paste_DNA_transposons_Aedes_aegypti_1304_5_1_46-1191	64.41	118	42	0	53	406	254	371	8e-40	160	353	-353		353
II	Tc1- mariner	scf7180000455943	CRMAR_MarinerTc1_Ceratitis_rosa_1320_2_1_111-1196	80	20	4	0	233	2	212	289	2e-15	39.3	231	231		231
II	Tc1- mariner	scf7180000455993	TF000893_ITmD37E_Ele2_ITmD37E_Cut_and_paste_DNA_transposons_Aedes_aegypti_1302_1_1_93-1169	39.68	63	38	0	652	184	183	343	6e-11	50.8	468	468		468
II	Tc1- mariner	scf7180000456061	SMAR31_MarinerTc1_Schmidtea_mediterranea_1262_1_1_116-394	68.75	48	15	0	922	1065	12	59	7e-14	74.7	143	-143		143
II	Tc1- mariner	scf7180000456074	TF000893_ITmD37E_Ele2_ITmD37E_Cut_and_paste_DNA_transposons_Aedes_aegypti_1302_1_1_93-1169	33.67	196	120	4	680	123	157	349	2e-16	85.5	557	557		557
II	Tc1- mariner	scf7180000456085	MARINER_CA_MarinerTc1_Chymomyza_amoena_1290_3_1_131-1210	40	60	36	1	30348	29889	205	356	1e-20	38.1	459	459		459
II	Tc1- mariner	scf7180000456149	MARINER_DMA_MarinerTc1_Drosophila_mauritiana_1286_3_1_148-1206	36.36	33	21	0	369	18	13	129	4e-14	24.6	351	351		351
II	Tc1- mariner	scf7180000456264	TF001210_mar_Ele21_mariner_Cut_and_paste_DNA_transposons_Anopheles_gambiae_1125_3_1_1-1125	38.3	141	73	4	485	865	8	140	1e-13	74.7	380	-380		380
II	Tc1- mariner	scf7180000456389	TF001210_mar_Ele21_mariner_Cut_and_paste_DNA_transposons_Anopheles_gambiae_1125_3_1_1-1125	44.23	104	58	0	36275	36586	268	371	7e-15	81.3	311	-311		311
II	Tc1- mariner	scf7180000456494	CRMAR_MarinerTc1_Ceratitis_rosa_1320_2_1_111-1196	59.26	27	11	1	81	328	211	291	2e-15	33.9	247	-247		247
II	Tc1- mariner	scf7180000456570	TF000892_ITmD37E_Ele1_ITmD37E_Cut_and_paste_DNA_transposons_Aedes_aegypti_1303_2_1_140-1168	30.12	166	109	4	37	772	3	250	3e-15	57.8	735	-735		735
II	Tc1- mariner	scf7180000456597	TF000904_ITmD37D_Ele1_MJ1_ITmD37D_Cut_and_paste_DNA_transposons_Aedes_aegypti_1304_5_1_46-1191	53.25	77	32	2	1958	1740	295	370	1e-11	67.8	218	218		218
II	Tc1- mariner	scf7180000456623	TF000893_ITmD37E_Ele2_ITmD37E_Cut_and_paste_DNA_transposons_Aedes_aegypti_1302_1_1_93-1169	34.75	118	72	4	1378	1040	174	282	1e-11	59.3	338	338		338
II	Tc1- mariner	scf7180000456632	MARINER_DMA_MarinerTc1_Drosophila_mauritiana_1286_3_1_148-1206	46.43	84	43	1	3999	4356	233	353	5e-19	74.3	357	-357		357
II	Tc1- mariner	scf7180000456655	BOTMAR1_MarinerTc1_Bombus_terrestris_1285_3_1_156-542	53.19	94	44	2	32322	32041	10	100	4e-17	89	281	281		281
II	Tc1- mariner	scf7180000456658	MARINER_DMA_MarinerTc1_Drosophila_mauritiana_1286_3_1_148-1206	40.91	88	52	0	2	489	40	202	1e-21	68.9	487	-487		487
II	Tc1- mariner	scf7180000456663	TF000892_ITmD37E_Ele1_ITmD37E_Cut_and_paste_DNA_transposons_Aedes_aegypti_1303_2_1_140-1168	34.21	38	25	0	11515	12036	121	295	2e-15	31.6	521	-521		521
II	Tc1- mariner	scf7180000456698	MARINER_HC_MarinerTc1_Hyalophora_cecropia_1255_3_1_716-1252	43.56	101	57	1	6658	6356	53	152	8e-18	89.7	302	302		302
II	Tc1- mariner	scf7180000456710	MARINER_CA_MarinerTc1_Chymomyza_amoena_1290_3_1_131-1210	45.19	104	45	4	59136	59411	201	303	2e-13	76.6	275	-275		275
II	Tc1- mariner	scf7180000456728	TF001012_Tc1_Ele15_Tc1_Cut_and_paste_DNA_transposons_Aedes_aegypti_978_2_1_1-978	73.53	136	36	0	8424	7634	46	326	1e-91	221	790	790		790
II	Tc1- mariner	scf7180000456800	TF000904_ITmD37D_Ele1_MJ1_ITmD37D_Cut_and_paste_DNA_transposons_Aedes_aegypti_1304_5_1_46-1191	48.2	222	107	4	2753	2112	173	374	4e-47	187	641	641		641
II	Tc1- mariner	scf7180000456835	TF000904_ITmD37D_Ele1_MJ1_ITmD37D_Cut_and_paste_DNA_transposons_Aedes_aegypti_1304_5_1_46-1191	65.98	97	33	0	30489	30199	278	374	3e-30	131	290	290		290
II	Tc1- mariner	scf7180000456837	MARINER_CA_MarinerTc1_Chymomyza_amoena_1290_3_1_131-1210	43.84	203	106	5	276	860	157	358	1e-33	140	584	-584		584
II	Tc1- mariner	scf7180000456842	MARINER_DMA_MarinerTc1_Drosophila_mauritiana_1286_3_1_148-1206	53.16	79	37	0	252	488	275	353	5e-18	91.7	236	-236		236
II	Tc1- mariner	scf7180000457030	CRMAR_MarinerTc1_Ceratitis_rosa_1320_2_1_111-1196	57.81	128	54	0	1204	821	235	362	1e-42	172	383	383		383
II	Tc1- mariner	scf7180000457124	CRMAR_MarinerTc1_Ceratitis_rosa_1320_2_1_111-1196	61.11	144	56	0	1692	297	208	362	4e-46	184	1395	1395		1395
II	Tc1- mariner	scf7180000457143	TF000893_ITmD37E_Ele2_ITmD37E_Cut_and_paste_DNA_transposons_Aedes_aegypti_1302_1_1_93-1169	41.77	79	46	1	33529	33102	109	250	2e-18	61.6	427	427		427
II	Tc1- mariner	scf7180000457147	MARINER_DMA_MarinerTc1_Drosophila_mauritiana_1286_3_1_148-1206	35.71	84	51	2	5470	6150	3	353	1e-14	42	680	-680		680
II	Tc1- mariner	scf7180000457164	MARINER_DMA_MarinerTc1_Drosophila_mauritiana_1286_3_1_148-1206	56.17	162	71	2	3	2795	191	350	7e-48	190	2792	-2792		2792
II	Tc1- mariner	scf7180000457164	MARINER_DMA_MarinerTc1_Drosophila_mauritiana_1286_3_1_148-1206	50	78	39	0	18125	18358	14	91	3e-15	81.6	233	-233		233
II	Tc1- mariner	scf7180000457174	MARINER_DMA_MarinerTc1_Drosophila_mauritiana_1286_3_1_148-1206	51.69	89	43	0	479	745	255	343	2e-19	93.6	266	-266		266
II	Tc1- mariner	scf7180000457274	DESMAR1_MarinerTc1_Mayetiola_destructor_1292_2_1_131-1210	48.94	47	21	1	4245	4832	50	344	2e-17	50.1	587	-587		587
II	Tc1- mariner	scf7180000457300	MARINER_DMA_MarinerTc1_Drosophila_mauritiana_1286_3_1_148-1206	39.53	86	49	1	271	670	38	174	3e-19	55.5	399	-399		399
II	Tc1- mariner	scf7180000457309	NAVIMAR1_MarinerTc1_Nasonia_vitripennis_1223_2_1_163-888	49.13	173	85	2	40	679	23	238	2e-51	146	639	-639		639
II	Tc1- mariner	scf7180000457310	TF000904_ITmD37D_Ele1_MJ1_ITmD37D_Cut_and_paste_DNA_transposons_Aedes_aegypti_1304_5_1_46-1191	34.01	197	95	6	1924	1357	173	382	2e-15	74.7	567	567		567
II	Tc1- mariner	scf7180000457312	MARINER_DMA_MarinerTc1_Drosophila_mauritiana_1286_3_1_148-1206	50.65	77	38	0	14131	13901	271	347	3e-14	78.6	230	230		230
II	Tc1- mariner	scf7180000457340	MARINER_DMA_MarinerTc1_Drosophila_mauritiana_1286_3_1_148-1206	45.62	160	78	3	4637	5089	16	172	6e-29	126	452	-452		452
II	Tc1- mariner	scf7180000457353	TF000893_ITmD37E_Ele2_ITmD37E_Cut_and_paste_DNA_transposons_Aedes_aegypti_1302_1_1_93-1169	35.71	154	97	4	72	527	183	329	1e-14	77.8	455	-455		455
II	Tc1- mariner	scf7180000457361	TF000904_ITmD37D_Ele1_MJ1_ITmD37D_Cut_and_paste_DNA_transposons_Aedes_aegypti_1304_5_1_46-1191	55.1	98	43	1	4701	5229	193	374	1e-47	108	528	-528		528
II	Tc1- mariner	scf7180000457400	TF000904_ITmD37D_Ele1_MJ1_ITmD37D_Cut_and_paste_DNA_transposons_Aedes_aegypti_1304_5_1_46-1191	68.42	19	6	0	1853	3532	96	264	1e-21	29.3	1679	-1679		1679
II	Tc1- mariner	scf7180000457422	MARINER_CA_MarinerTc1_Chymomyza_amoena_1290_3_1_131-1210	33.6	125	75	4	356	706	212	333	3e-11	65.9	350	-350		350
II	Tc1- mariner	scf7180000457470	TF000893_ITmD37E_Ele2_ITmD37E_Cut_and_paste_DNA_transposons_Aedes_aegypti_1302_1_1_93-1169	32.84	268	152	6	830	111	8	266	1e-21	100	719	719		719
II	Tc1- mariner	scf7180000457514	CRMAR_MarinerTc1_Ceratitis_rosa_1320_2_1_111-1196	51.85	81	37	2	14152	13916	221	300	4e-14	78.2	236	236		236
II	Tc1- mariner	scf7180000457591	SMAR31_MarinerTc1_Schmidtea_mediterranea_1262_1_1_116-394	55.93	59	26	0	17006	16830	1	59	1e-12	73.2	176	176		176
II	Tc1- mariner	scf7180000457769	TF000536_Tc1_Ele1a_AeTango1a_Tc1_Cut_and_paste_DNA_transposons_Aedes_aegypti_1659_5_1_341-1384	44.16	77	43	0	370	734	218	344	5e-13	61.2	364	-364		364
II	Tc1- mariner	scf7180000457801	TF001206_mar_Ele29_mariner_Cut_and_paste_DNA_transposons_Anopheles_gambiae_1571_1_1_182-586	38.24	102	63	1	2989	3294	10	110	2e-11	67.8	305	-305		305
II	Tc1- mariner	scf7180000457814	Mariner-15_SM_MarinerTc1_Schmidtea_mediterranea_1009_5_1_278-946	43.59	39	18	1	25080	24774	121	221	5e-11	37.4	306	306		306
II	Tc1- mariner	scf7180000458021	MARINER_CA_MarinerTc1_Chymomyza_amoena_1290_3_1_131-1210	44.44	54	28	2	320	917	156	358	2e-35	39.3	597	-597		597
II	Tc1- mariner	scf7180000458127	NAVIMAR1_MarinerTc1_Nasonia_vitripennis_1223_2_1_163-888	50	42	21	0	739	983	26	110	6e-13	45.4	244	-244		244
II	Tc1- mariner	scf7180000458427	BOTMAR1_MarinerTc1_Bombus_terrestris_1285_5_1_550-1206	50	98	49	0	6979	7382	85	219	3e-21	83.6	403	-403		403
II	Tc1- mariner	scf7180000458428	SMAR1_MarinerTc1_Schmidtea_mediterranea_1369_4_1_200-1303	52	25	12	2	16406	16725	263	366	2e-11	24.3	319	-319		319
II	Tc1- mariner	scf7180000458435	TF000904_ITmD37D_Ele1_MJ1_ITmD37D_Cut_and_paste_DNA_transposons_Aedes_aegypti_1304_5_1_46-1191	53.33	45	21	0	4024	4924	49	374	5e-62	45.8	900	-900		900
II	Tc1- mariner	scf7180000458445	SMAR31_MarinerTc1_Schmidtea_mediterranea_1262_1_1_116-394	66.67	45	15	0	3	223	15	87	5e-13	73.6	220	-220		220
II	Tc1- mariner	scf7180000458476	TF001210_mar_Ele21_mariner_Cut_and_paste_DNA_transposons_Anopheles_gambiae_1125_3_1_1-1125	47.27	55	25	2	100	481	8	140	9e-13	43.5	381	-381		381
II	Tc1- mariner	scf7180000458528	TF001012_Tc1_Ele15_Tc1_Cut_and_paste_DNA_transposons_Aedes_aegypti_978_2_1_1-978	43.14	102	48	1	14084	13597	3	176	7e-23	82	487	487		487
II	Tc1- mariner	scf7180000458549	TF000904_ITmD37D_Ele1_MJ1_ITmD37D_Cut_and_paste_DNA_transposons_Aedes_aegypti_1304_5_1_46-1191	41.46	123	57	2	9023	8700	228	350	1e-16	86.7	323	323		323
II	Tc1- mariner	scf7180000458553	DESMAR1_MarinerTc1_Mayetiola_destructor_1292_2_1_131-1210	51.61	31	15	0	2397	1809	25	359	1e-14	39.3	588	588		588
II	Tc1- mariner	scf7180000458557	MARINER_DMA_MarinerTc1_Drosophila_mauritiana_1286_3_1_148-1206	47.78	90	47	2	15401	14929	2	155	2e-13	67.4	472	472		472
II	Tc1- mariner	scf7180000458571	Mariner-15_SM_MarinerTc1_Schmidtea_mediterranea_1009_5_1_278-946	42.19	64	37	1	5810	6119	120	221	4e-12	52.8	309	-309		309
II	Tc1- mariner	scf7180000458593	TF000893_ITmD37E_Ele2_ITmD37E_Cut_and_paste_DNA_transposons_Aedes_aegypti_1302_1_1_93-1169	34.66	176	109	5	2772	2004	11	270	5e-18	80.5	768	768		768
II	Tc1- mariner	scf7180000458624	TF000919_ITmD37D_Ele7_ITmD37D_Cut_and_paste_DNA_transposons_Aedes_aegypti_1289_3_1_100-1161	37.4	123	66	2	1953	2288	154	276	3e-12	71.6	335	-335		335
II	Tc1- mariner	scf7180000458662	MARINER_DMA_MarinerTc1_Drosophila_mauritiana_1286_3_1_148-1206	33.33	72	48	0	3808	4855	4	350	1e-55	42	1047	-1047		1047
II	Tc1- mariner	scf7180000458671	TF001210_mar_Ele21_mariner_Cut_and_paste_DNA_transposons_Anopheles_gambiae_1125_3_1_1-1125	60	20	8	0	22279	22603	51	375	2e-19	32	324	-324		324
II	Tc1- mariner	scf7180000458671	TF001210_mar_Ele21_mariner_Cut_and_paste_DNA_transposons_Anopheles_gambiae_1125_3_1_1-1125	60	20	8	0	49243	49747	51	375	2e-19	32	504	-504		504
II	Tc1- mariner	scf7180000458699	TF000904_ITmD37D_Ele1_MJ1_ITmD37D_Cut_and_paste_DNA_transposons_Aedes_aegypti_1304_5_1_46-1191	45.55	191	95	4	61716	61171	185	374	2e-31	136	545	545		545
II	Tc1- mariner	scf7180000458743	MARINER_CA_MarinerTc1_Chymomyza_amoena_1290_3_1_131-1210	44.12	34	19	0	18600	17972	113	360	2e-27	28.1	628	628		628
II	Tc1- mariner	scf7180000458804	TF000893_ITmD37E_Ele2_ITmD37E_Cut_and_paste_DNA_transposons_Aedes_aegypti_1302_1_1_93-1169	38.54	96	54	3	8330	7888	173	263	2e-16	57.4	442	442		442
II	Tc1- mariner	scf7180000458807	TF001210_mar_Ele21_mariner_Cut_and_paste_DNA_transposons_Anopheles_gambiae_1125_3_1_1-1125	51.47	68	33	0	37994	37499	268	335	4e-11	68.9	495	495		495
II	Tc1- mariner	scf7180000458822	TF000893_ITmD37E_Ele2_ITmD37E_Cut_and_paste_DNA_transposons_Aedes_aegypti_1302_1_1_93-1169	65.14	175	61	0	875	351	185	359	4e-65	246	524	524		524
II	Tc1- mariner	scf7180000458833	DESMAR1_MarinerTc1_Mayetiola_destructor_1292_2_1_131-1210	40	125	74	2	1164	793	237	360	4e-15	81.3	371	371		371
II	Tc1- mariner	scf7180000458854	MARINER_DMA_MarinerTc1_Drosophila_mauritiana_1286_3_1_148-1206	72.22	18	5	0	22	256	280	353	2e-12	32.7	234	-234		234
II	Tc1- mariner	scf7180000458862	MARINER_CA_MarinerTc1_Chymomyza_amoena_1290_3_1_131-1210	49.29	280	142	0	83785	84624	32	311	4e-69	261	839	-839		839
II	Tc1- mariner	scf7180000458866	DESMAR1_MarinerTc1_Mayetiola_destructor_1292_2_1_131-1210	31	100	58	2	13027	12466	38	243	3e-12	42.4	561	561		561
II	Tc1- mariner	scf7180000458887	MARINER13_CB_DNA_Caenorhabditis_briggsae_1303_9_1_1151-126_REVERSE_SENSE	41.74	115	67	0	12041	12385	228	342	1e-24	112	344	-344		344
II	Tc1- mariner	scf7180000458909	MARINER_CA_MarinerTc1_Chymomyza_amoena_1290_3_1_131-1210	45.45	77	42	0	39231	39831	160	360	4e-19	36.2	600	-600		600
II	Tc1- mariner	scf7180000458951	MARINER_DMA_MarinerTc1_Drosophila_mauritiana_1286_3_1_148-1206	47.22	36	19	0	4805	4433	231	353	2e-25	46.2	372	372		372
II	Tc1- mariner	scf7180000459083	126308325_XP_001372651_PREDICTED__similar_to_SET_domain_and_mariner_transposase_fusion_gene_Monodelphis_domestica	65.45	110	38	2	3502	3173	510	615	1e-37	155	329	329		329
II	Tc1- mariner	scf7180000459142	TF000892_ITmD37E_Ele1_ITmD37E_Cut_and_paste_DNA_transposons_Aedes_aegypti_1303_2_1_140-1168	34.15	123	69	3	26882	27214	175	295	1e-16	70.1	332	-332		332
II	Tc1- mariner	scf7180000459150	TF001210_mar_Ele21_mariner_Cut_and_paste_DNA_transposons_Anopheles_gambiae_1125_3_1_1-1125	39.02	82	46	2	6921	7267	8	129	3e-11	56.6	346	-346		346
II	Tc1- mariner	scf7180000459154	MARINER_DMA_MarinerTc1_Drosophila_mauritiana_1286_3_1_148-1206	48.06	129	67	0	5544	5158	219	347	3e-22	104	386	386		386
II	Tc1- mariner	scf7180000459156	TF000919_ITmD37D_Ele7_ITmD37D_Cut_and_paste_DNA_transposons_Aedes_aegypti_1289_3_1_100-1161	61.96	92	35	0	6933	6545	35	174	2e-25	114	388	388		388
II	Tc1- mariner	scf7180000459176	TF000893_ITmD37E_Ele2_ITmD37E_Cut_and_paste_DNA_transposons_Aedes_aegypti_1302_1_1_93-1169	34.38	64	37	1	22695	23071	183	343	4e-12	41.6	376	-376		376
II	Tc1- mariner	scf7180000459242	BOTMAR1_MarinerTc1_Bombus_terrestris_1285_3_1_156-542	51.39	72	35	1	21443	21167	7	89	2e-14	70.9	276	276		276
II	Tc1- mariner	scf7180000459267	TF000904_ITmD37D_Ele1_MJ1_ITmD37D_Cut_and_paste_DNA_transposons_Aedes_aegypti_1304_5_1_46-1191	48.96	96	41	1	3960	3332	26	243	9e-32	62.4	628	628		628
II	Tc1- mariner	scf7180000459293	BOTMAR1_MarinerTc1_Bombus_terrestris_1285_3_1_156-542	50.79	63	31	0	18381	18193	29	91	1e-11	70.9	188	188		188
II	Tc1- mariner	scf7180000459324	TF000904_ITmD37D_Ele1_MJ1_ITmD37D_Cut_and_paste_DNA_transposons_Aedes_aegypti_1304_5_1_46-1191	34.2	193	114	5	38492	37912	185	363	5e-13	75.1	580	580		580
II	Tc1- mariner	scf7180000459325	TF000893_ITmD37E_Ele2_ITmD37E_Cut_and_paste_DNA_transposons_Aedes_aegypti_1302_1_1_93-1169	52.27	44	21	0	2131	2572	134	302	4e-13	44.3	441	-441		441
II	Tc1- mariner	scf7180000459348	MARINER_DMA_MarinerTc1_Drosophila_mauritiana_1286_3_1_148-1206	51.18	127	54	4	3272	3628	226	350	2e-27	122	356	-356		356
II	Tc1- mariner	scf7180000459381	MARINER_DMA_MarinerTc1_Drosophila_mauritiana_1286_3_1_148-1206	52.22	90	43	0	31996	30962	262	351	2e-99	101	1034	1034		1034
II	Tc1- mariner	scf7180000459399	221108384_XP_002168485_PREDICTED__similar_to_SET_domain_and_mariner_transposase_fusion_Hydra_magnipapillata	38.71	31	19	0	15406	15009	311	341	3e-15	33.5	397	397		397
II	Tc1- mariner	scf7180000459461	MARINER_CA_MarinerTc1_Chymomyza_amoena_1290_3_1_131-1210	46.32	136	67	3	4885	5393	121	298	4e-17	65.9	508	-508		508
II	Tc1- mariner	scf7180000459482	MARINER_DMA_MarinerTc1_Drosophila_mauritiana_1286_3_1_148-1206	66.1	59	20	0	3706	3530	295	353	8e-19	93.2	176	176		176
II	Tc1- mariner	scf7180000459532	TF000904_ITmD37D_Ele1_MJ1_ITmD37D_Cut_and_paste_DNA_transposons_Aedes_aegypti_1304_5_1_46-1191	59.32	59	20	1	798	201	171	370	1e-28	66.2	597	597		597
II	Tc1- mariner	scf7180000459538	TF000893_ITmD37E_Ele2_ITmD37E_Cut_and_paste_DNA_transposons_Aedes_aegypti_1302_1_1_93-1169	39.68	63	38	0	18877	18396	183	343	1e-11	53.5	481	481		481
II	Tc1- mariner	scf7180000459655	TF001210_mar_Ele21_mariner_Cut_and_paste_DNA_transposons_Anopheles_gambiae_1125_3_1_1-1125	41.51	106	56	1	54895	54596	268	373	1e-15	84	299	299		299
II	Tc1- mariner	scf7180000459757	Tc1-1_TCa_MarinerTc1_Tribolium_castaneum_1630_1_1_268-1314	57.5	40	17	0	17693	17332	75	198	6e-14	53.1	361	361		361
II	Tc1- mariner	scf7180000459766	MARINER_CA_MarinerTc1_Chymomyza_amoena_1290_3_1_131-1210	52.48	101	48	0	20795	16749	48	357	4e-19	95.1	4046	4046		4046
II	Tc1- mariner	scf7180000459827	DESMAR1_MarinerTc1_Mayetiola_destructor_1292_2_1_131-1210	34.31	137	81	3	11969	11586	230	360	1e-10	66.6	383	383		383
II	Tc1- mariner	scf7180000459843	TF000893_ITmD37E_Ele2_ITmD37E_Cut_and_paste_DNA_transposons_Aedes_aegypti_1302_1_1_93-1169	46.34	41	22	0	5036	4530	46	219	2e-19	43.9	506	506		506
II	Tc1- mariner	scf7180000459875	DESMAR1_MarinerTc1_Mayetiola_destructor_1292_2_1_131-1210	47.3	74	39	2	2930	3309	228	351	1e-12	61.2	379	-379		379
II	Tc1- mariner	scf7180000459921	MARINER_CA_MarinerTc1_Chymomyza_amoena_1290_3_1_131-1210	64.71	17	6	0	15244	15577	207	223	2e-19	33.5	333	-333		333
II	Tc1- mariner	scf7180000460078	MARINER_CA_MarinerTc1_Chymomyza_amoena_1290_3_1_131-1210	44.62	186	78	1	34385	33903	173	358	2e-33	143	482	482		482
II	Tc1- mariner	scf7180000460116	MARINER_CA_MarinerTc1_Chymomyza_amoena_1290_3_1_131-1210	50	66	33	0	61828	62025	1	66	1e-11	70.9	197	-197		197
II	Tc1- mariner	scf7180000460165	TF000537_Tc1_Ele2_AeTango2_Tc1_Cut_and_paste_DNA_transposons_Aedes_aegypti_1665_1_1_311-1390	38.46	26	16	0	660	3	224	249	8e-15	22.7	657	657		657
II	Tc1- mariner	scf7180000460187	MARINER_DMA_MarinerTc1_Drosophila_mauritiana_1286_3_1_148-1206	56.73	104	45	0	15731	16042	9	112	1e-27	123	311	-311		311
II	Tc1- mariner	scf7180000460212	CRMAR_MarinerTc1_Ceratitis_rosa_1320_2_1_111-1196	61.8	89	34	0	1126	860	274	362	5e-27	120	266	266		266
II	Tc1- mariner	scf7180000460225	TF000537_Tc1_Ele2_AeTango2_Tc1_Cut_and_paste_DNA_transposons_Aedes_aegypti_1665_1_1_311-1390	60.96	333	130	0	15123	14125	25	357	7e-114	410	998	998		998
II	Tc1- mariner	scf7180000460240	DESMAR1_MarinerTc1_Mayetiola_destructor_1292_2_1_131-1210	49.48	97	39	1	169	429	49	145	1e-17	89.7	260	-260		260
II	Tc1- mariner	scf7180000460249	Mariner-30_SM_MarinerTc1_Schmidtea_mediterranea_2315_3_1_200-1996	54.36	149	68	1	45135	45581	52	188	6e-36	151	446	-446		446
II	Tc1- mariner	scf7180000460267	MARINER_CA_MarinerTc1_Chymomyza_amoena_1290_3_1_131-1210	39.09	220	117	7	101148	99804	75	283	2e-22	106	1344	1344		1344
II	Tc1- mariner	scf7180000460274	TF000919_ITmD37D_Ele7_ITmD37D_Cut_and_paste_DNA_transposons_Aedes_aegypti_1289_3_1_100-1161	66.81	235	78	3	267	971	105	335	6e-87	317	704	-704		704
II	Tc1-mariner	scf7180000452149	TF001230_gambol_Ele8_Lovejoy_gambol_Cut_and_paste_DNA_transposons_Anopheles_gambiae_3632_9_1_3296-3619	53.41	88	41	1	2770	2507	18	98	1e-23	108	263	263		263
II	Tc1-mariner	scf7180000452151	MARINER_DMA_MarinerTc1_Drosophila_mauritiana_1286_3_1_148-1206	41.35	133	50	3	4482	4128	25	170	2e-19	88.2	354	354		354
II	Tc1-mariner	scf7180000454604	TF001102_Pogo_Ele10_pogo_Cut_and_paste_DNA_transposons_Aedes_aegypti_2628_5_1_650-2305	71.43	49	14	0	3116	2618	1	163	1e-57	73.2	498	498		498
II	Tc1-mariner	scf7180000454642	TF001224_gambol_Ele2_Ozzie_gambol_Cut_and_paste_DNA_transposons_Anopheles_gambiae_5710_3_1_1152-2303	64.58	48	17	0	43	186	219	266	4e-17	69.3	143	-143		143
II	Tc1-mariner	scf7180000456727	TF001102_Pogo_Ele10_pogo_Cut_and_paste_DNA_transposons_Aedes_aegypti_2628_5_1_650-2305	61.02	59	23	1	9	791	154	354	1e-12	70.9	782	-782		782
II	Pif- harbinder	scf7180000452125	HARBINGER1_AG_Harbinger_Anopheles_gambiae_5375_10_1_2344-3123	66.15	65	22	0	195	1	1	65	2e-19	93.2	194	194		194
II	Pif- harbinder	scf7180000452174	TF001166_PIF_Ele5_PIF_Cut_and_paste_DNA_transposons_Aedes_aegypti_9860_1_1_690-1157	38.14	97	58	2	296	12	3	99	8e-11	65.9	284	284		284
II	Pif- harbinder	scf7180000452878	TF001165_PIF_Ele4_PIF_Cut_and_paste_DNA_transposons_Aedes_aegypti_3919_4_1_985-1869	32.38	105	71	0	924	1698	10	247	1e-40	76.3	774	-774		774
II	PIf- harbinder	scf7180000452922	HARBINGER1_AG_Harbinger_Anopheles_gambiae_5375_10_1_2344-3123	40.68	118	70	4	1901	1548	84	196	8e-14	75.9	353	353		353
II	PIf- harbinder	scf7180000453592	QUETZAL_Harbinger_Anopheles_albimanus_1680_1_1_337-1395	69.48	154	43	2	418	1366	16	334	1e-50	197	948	-948		948
II	PIf- harbinder	scf7180000453901	QUETZAL_Harbinger_Anopheles_albimanus_1680_1_1_337-1395	68.83	77	24	0	42552	41865	277	353	1e-62	102	687	687		687
II	PIf- harbinder	scf7180000453932	HARBINGER1_AG_Harbinger_Anopheles_gambiae_5375_10_1_2344-3123	48.67	113	58	3	2241	1595	1	208	5e-53	99.8	646	646		646
II	PIf- harbinder	scf7180000454168	HARBINGER1_AG_Harbinger_Anopheles_gambiae_5375_4_1_389-865	41.46	82	48	0	2080	2325	60	141	3e-13	73.9	245	-245		245
II	PIf- harbinder	scf7180000454619	QUETZAL_Harbinger_Anopheles_albimanus_1680_1_1_337-1395	61.43	70	27	2	608	262	92	200	8e-35	85.1	346	346		346
II	PIf- harbinder	scf7180000454792	HARBINGER1_AG_Harbinger_Anopheles_gambiae_5375_10_1_2344-3123	54.07	172	79	0	6226	6823	1	197	3e-46	179	597	-597		597
II	PIf- harbinder	scf7180000455467	TF001166_PIF_Ele5_PIF_Cut_and_paste_DNA_transposons_Aedes_aegypti_9860_3_1_1354-1782	42.03	69	40	0	970	764	70	138	3e-12	69.3	206	206		206
II	PIf- harbinder	scf7180000455550	TF001165_PIF_Ele4_PIF_Cut_and_paste_DNA_transposons_Aedes_aegypti_3919_4_1_985-1869	31.33	249	170	3	2877	2134	10	236	4e-31	134	743	743		743
II	PIf- harbinder	scf7180000455683	HARBINGER1_AG_Harbinger_Anopheles_gambiae_5375_10_1_2344-3123	43.68	261	136	6	4379	5128	1	257	1e-56	218	749	-749		749
II	PIf- harbinder	scf7180000455888	QUETZAL_Harbinger_Anopheles_albimanus_1680_1_1_337-1395	46.31	149	65	3	7615	8016	21	169	7e-23	107	401	-401		401
II	PIf- harbinder	scf7180000460298	HARBINGER1_AG_Harbinger_Anopheles_gambiae_5375_10_1_2344-3123	58.06	93	39	0	836	1114	1	93	9e-28	120	278	-278		278
II	piggyBac	scf7180000452596	PIGIBAKKU_piggyBac_Takifugu_rubripes_2210_7_1_909-1292	52.59	116	55	1	1001	1348	10	123	2e-28	123	347	-347		347
II	piggyBac	scf7180000454720	piggyBac1_AG_piggyBac_Anopheles_gambiae_3281_6_1_1118-2785	36.85	502	303	9	4199	5662	52	545	3e-85	314	1463	-1463		1463
II	piggyBac	scf7180000459584	piggyBac1_AG_piggyBac_Anopheles_gambiae_3281_6_1_1118-2785	47.58	393	201	5	11147	12723	39	555	6e-97	353	1576	-1576		1576
II	Polinton	scf7180000460261	Polinton-2_BF_16256_102_1_1388-261_REVERSE_SENSE	73.08	52	14	0	133532	132300	325	376	5e-130	80.9	1232	1232		1232
II	Rehavkus	scf7180000459560	Rehavkus-2_NVi_Rehavkus_Nasonia_vitripennis_9488_22_1_2270-1938_REVERSE_SENSE	54.74	95	43	2	6839	6555	1	93	2e-21	102	284	284		284
II	hAT	scf7180000452170	P4_AG_hAT_Anopheles_gambiae_7669_8_1_4109-5008	53.68	95	44	0	1656	1320	151	262	3e-27	109	336	336		336
II	hAT	scf7180000452651	HAT1_AG_hAT_Anopheles_gambiae_3702_5_1_1458-3281	36.7	188	115	3	1368	817	431	607	3e-25	113	551	551		551
II	hAT	scf7180000452901	HAT1_AG_hAT_Anopheles_gambiae_3702_5_1_1458-3281	47.62	21	11	0	1674	948	122	364	7e-63	23.9	726	726		726
II	hAT	scf7180000454153	P4_AG_hAT_Anopheles_gambiae_7669_7_1_2503-4161	36.97	119	54	1	163	559	367	519	2e-21	78.6	396	-396		396
II	hAT	scf7180000454776	P4_AG_hAT_Anopheles_gambiae_7669_8_1_4109-5008	45.27	148	70	3	11102	10692	45	189	8e-23	107	410	410		410
II	hAT	scf7180000458374	TF000907_AeHerves2_hAT_Cut_and_paste_DNA_transposons_Aedes_aegypti_2855_4_1_540-2615	44.74	342	187	4	45624	44605	352	691	2e-74	278	1019	1019		1019
II	hAT	scf7180000458577	hAT-1_XT_2888_5_1_825-2675	46.34	123	66	0	8649	7173	120	616	1e-86	116	1476	1476		1476
II	Helitron	scf7180000452177	HELITRON1_AG_Helitron_Anopheles_gambiae_6666_16_1_721-6195	58.33	60	25	0	2030	288	496	1271	6e-24	77.4	1742	1742		1742
II	Helitron	scf7180000452606	Helitron-2_AC_Helitron_Anolis_carolinensis_4982_9_1_161-4693	54.41	1112	498	8	1174	4892	25	1243	0	1205	3718	-3718		3718
II	Helitron	scf7180000453047	HELITRON2_AG_Helitron_Anopheles_gambiae_6365_7_1_1445-2674	61.97	71	27	0	4309	4913	100	299	4e-33	91.3	604	-604		604
II	Helitron	scf7180000453123	Helitron-2_AC_Helitron_Anolis_carolinensis_4982_9_1_161-4693	58.47	118	49	0	1095	6	183	509	9e-96	149	1089	1089		1089
II	Helitron	scf7180000453150	Helitron-1_DAna_Helitron_Drosophila_ananassae_1839_3_1_926-1651	60.61	66	26	0	494	691	9	74	2e-14	77	197	-197		197
II	Helitron	scf7180000454613	HELITRON1_AG_Helitron_Anopheles_gambiae_6666_16_1_721-6195	44.83	116	64	1	3563	375	373	1388	7e-58	102	3188	3188		3188
II	Helitron	scf7180000454657	Helitron-1_AC_Helitron_Anolis_carolinensis_8771_17_1_2873-7687	56.6	53	23	0	3115	2028	791	1350	9e-27	67	1087	1087		1087
II	Helitron	scf7180000455102	HELITRON1_AG_Helitron_Anopheles_gambiae_6666_16_1_721-6195	56.86	153	66	1	481	23	316	467	2e-44	177	458	458		458
II	Helitron	scf7180000455247	Helitron-1_DAna_Helitron_Drosophila_ananassae_1839_2_1_355-888	71.11	90	25	1	5492	5042	30	177	3e-38	129	450	450		450
II	Helitron	scf7180000455564	HELITRON1_AG_Helitron_Anopheles_gambiae_6666_16_1_721-6195	69.92	236	71	1	155996	154993	1485	1824	1e-117	335	1003	1003		1003
II	Helitron	scf7180000455691	Helitron-2_AC_Helitron_Anolis_carolinensis_4982_9_1_161-4693	59.22	103	39	1	3162	3528	1369	1493	4e-33	123	366	-366		366
II	Helitron	scf7180000455717	Helitron-1_AC_Helitron_Anolis_carolinensis_8771_17_1_2873-7687	60.6	335	132	0	1266	262	1271	1605	2e-116	415	1004	1004		1004
II	Helitron	scf7180000455761	Helitron-2_AC_Helitron_Anolis_carolinensis_4982_9_1_161-4693	66.67	33	11	0	6537	453	527	1510	2e-11	26.9	6084	6084		6084
II	Helitron	scf7180000455966	Helitron-1_DAna_Helitron_Drosophila_ananassae_1839_2_1_355-888	54.35	92	42	1	1905	1630	24	112	1e-20	97.8	275	275		275
II	Helitron	scf7180000457778	Pr_Helitron1_Helitron_Philodina_roseola_5373_5_1_2041-2472	44	75	42	0	111	335	13	87	2e-11	67	224	-224		224
II	helitron	scf7180000459447	Helitron-2_AC_Helitron_Anolis_carolinensis_4982_9_1_161-4693	50.62	160	76	2	16	805	1150	1307	2e-60	147	789	-789		789
II	helitron	scf7180000459836	HELITRON1_AG_Helitron_Anopheles_gambiae_6666_16_1_721-6195	70.91	55	16	0	2173	2497	1378	1486	1e-23	72	324	-324		324
II	helitron	scf7180000460147	Helitron-1_DAna_Helitron_Drosophila_ananassae_1839_3_1_926-1651	72.22	90	25	1	283987	283718	136	224	9e-29	129	269	269		269
II	helitron	scf7180000460292	HELITRON1_AG_Helitron_Anopheles_gambiae_6666_16_1_721-6195	37.25	51	31	1	1161	593	1448	1498	4e-25	28.1	568	568		568
II	CACTA	scf7180000454025	108710691_ABF98486_transposon_protein_putative_CACTA_En_Spm_sub-class_expressed_Oryza_sativa__japonica_cultivar-group	52.8	589	268	8	54658	56394	156	734	1e-167	589	1736	-1736		1736
II	CACTA	scf7180000454375	108710691_ABF98486_transposon_protein_putative_CACTA_En_Spm_sub-class_expressed_Oryza_sativa__japonica_cultivar-group	31.29	163	111	1	1977	2462	535	697	2e-16	85.1	485	-485		485
II	CACTA	scf7180000454393	108710691_ABF98486_transposon_protein_putative_CACTA_En_Spm_sub-class_expressed_Oryza_sativa__japonica_cultivar-group	30.16	378	243	3	28594	27524	322	697	2e-48	192	1070	1070		1070
II	CACTA	scf7180000454429	108710691_ABF98486_transposon_protein_putative_CACTA_En_Spm_sub-class_expressed_Oryza_sativa__japonica_cultivar-group	37.35	415	240	4	52641	51457	298	710	9e-64	243	1184	1184		1184
II	CACTA	scf7180000459180	108710691_ABF98486_transposon_protein_putative_CACTA_En_Spm_sub-class_expressed_Oryza_sativa__japonica_cultivar-group	39.06	256	136	4	23088	24151	311	642	3e-55	175	1063	-1063		1063
II	CACTA	scf7180000459577	108710691_ABF98486_transposon_protein_putative_CACTA_En_Spm_sub-class_expressed_Oryza_sativa__japonica_cultivar-group	32.42	219	139	4	4267	5514	330	682	2e-22	105	1247	-1247		1247
II	CACTA	scf7180000459669	108710691_ABF98486_transposon_protein_putative_CACTA_En_Spm_sub-class_expressed_Oryza_sativa__japonica_cultivar-group	37.18	425	247	6	61592	62806	289	708	4e-75	281	1214	-1214		1214
II	CACTA	scf7180000459753	108710691_ABF98486_transposon_protein_putative_CACTA_En_Spm_sub-class_expressed_Oryza_sativa__japonica_cultivar-group	40.52	422	229	6	1432	2631	298	708	7e-80	297	1199	-1199		1199
II	CACTA	scf7180000460246	108710691_ABF98486_transposon_protein_putative_CACTA_En_Spm_sub-class_expressed_Oryza_sativa__japonica_cultivar-group	38.18	55	34	0	37326	37263	587	641	1e-26	34.7	63	63		63
II	P	scf7180000454574	83356296_ABC16633_transposase_Anopheles_gambiae_str_PEST	42.68	82	47	1	75703	78442	4	869	9e-14	77.4	2739	-2739		2739
II	P	scf7180000459927	83356296_ABC16633_transposase_Anopheles_gambiae_str_PEST	44.58	83	46	1	218064	220795	3	855	4e-15	82.8	2731	-2731		2731
II	NC	scf7180000452649	118026879_CAK26779_TPA__transposase_domain-containing_protein_Aedes_aegypti	45.79	190	100	2	2064	2624	226	415	1e-41	168	560	-560		560
II	NC	scf7180000452672	118026879_CAK26779_TPA__transposase_domain-containing_protein_Aedes_aegypti	34.15	82	45	2	154	469	306	414	1e-12	42.7	315	-315		315
II	NC	scf7180000452783	118026879_CAK26779_TPA__transposase_domain-containing_protein_Aedes_aegypti	38.64	352	205	10	55	1077	225	567	3e-49	192	1022	-1022		1022
II	NC	scf7180000453939	118026879_CAK26779_TPA__transposase_domain-containing_protein_Aedes_aegypti	43.7	270	152	2	1214	2023	169	436	1e-61	234	809	-809		809
II	NC	scf7180000453983	118026879_CAK26779_TPA__transposase_domain-containing_protein_Aedes_aegypti	45.76	59	31	1	811	3187	11	566	2e-50	47	2376	-2376		2376
II	NC	scf7180000454454	118026879_CAK26779_TPA__transposase_domain-containing_protein_Aedes_aegypti	39.02	528	318	7	233	1804	69	567	9e-108	388	1571	-1571		1571
II	NC	scf7180000454736	118026879_CAK26779_TPA__transposase_domain-containing_protein_Aedes_aegypti	33.33	108	67	5	3186	1575	53	567	2e-94	47.4	1611	1611		1611
II	NC	scf7180000454791	118026879_CAK26779_TPA__transposase_domain-containing_protein_Aedes_aegypti	40.43	141	76	2	9901	10299	327	460	8e-23	106	398	-398		398
II	NC	scf7180000455647	108862308_ABA96101_transposon_protein_putative_unclassified_expressed_Oryza_sativa__japonica_cultivar-group	30.61	49	33	1	2303	2856	159	321	6e-17	28.1	553	-553		553
II	NC	scf7180000455733	62734104_AAX96213_transposon_protein_putative_unclassified_Oryza_sativa_Japonica_Group	36.73	49	27	2	17706	16736	43	361	7e-14	27.7	970	970		970
II	NC	scf7180000456041	193596597_XP_001949548_PREDICTED__similar_to_mCG121035_Acyrthosiphon_pisum	32.66	199	134	2	2540	3586	581	757	5e-29	128	1046	-1046		1046
II	NC	scf7180000456286	193596597_XP_001949548_PREDICTED__similar_to_mCG121035_Acyrthosiphon_pisum	35	80	52	2	1230	636	154	597	8e-22	53.9	594	594		594
II	NC	scf7180000456434	193596597_XP_001949548_PREDICTED__similar_to_mCG121035_Acyrthosiphon_pisum	38.19	144	89	2	37172	36595	3	780	8e-28	124	577	577		577
II	NC	scf7180000456661	118026879_CAK26779_TPA__transposase_domain-containing_protein_Aedes_aegypti	35.59	59	37	3	611	1503	5	244	3e-31	37.4	892	-892		892
II	NC	scf7180000456713	118026879_CAK26779_TPA__transposase_domain-containing_protein_Aedes_aegypti	34.26	108	71	0	1018	695	68	175	5e-16	82	323	323		323
II	NC	scf7180000457298	156653_AAA28275_transposase_Chrysops_vittatus	50	72	35	1	734	946	80	151	2e-12	69.7	212	-212		212
II	NC	scf7180000457477	193596597_XP_001949548_PREDICTED__similar_to_mCG121035_Acyrthosiphon_pisum	77.78	9	2	0	666	414	413	792	7e-16	21.6	252	252		252
II	NC	scf7180000458600	193596597_XP_001949548_PREDICTED__similar_to_mCG121035_Acyrthosiphon_pisum	36.57	175	111	2	9211	10039	35	784	2e-51	135	828	-828		828
II	NC	scf7180000458723	1708652_AAB61384_transposase_Girardia_tigrina	57.14	63	27	0	30478	30290	87	149	2e-12	72.8	188	188		188
II	NC	scf7180000459033	62734104_AAX96213_transposon_protein_putative_unclassified_Oryza_sativa_Japonica_Group	31.43	140	91	6	57335	56068	43	429	2e-22	33.1	1267	1267		1267
II	NC	scf7180000459620	108712057_ABF99852_transposon_protein_putative_unclassified_expressed_Oryza_sativa__japonica_cultivar-group	57.69	416	174	2	197488	196247	81	495	2e-133	476	1241	1241		1241
II	NC	scf7180000459665	193596597_XP_001949548_PREDICTED__similar_to_mCG121035_Acyrthosiphon_pisum	51.22	82	40	0	4553	4149	4	620	7e-20	97.4	404	404		404
II	NC	scf7180000459904	193596597_XP_001949548_PREDICTED__similar_to_mCG121035_Acyrthosiphon_pisum	34.74	403	258	11	35020	36213	3	389	3e-65	248	1193	-1193		1193
II	NC	scf7180000459905	108862308_ABA96101_transposon_protein_putative_unclassified_expressed_Oryza_sativa__japonica_cultivar-group	33.33	177	108	5	30086	29586	228	401	3e-15	82	500	500		500
II	NC	scf7180000459970	193596597_XP_001949548_PREDICTED__similar_to_mCG121035_Acyrthosiphon_pisum	47.44	78	41	0	20451	20185	1	479	4e-18	91.7	266	266		266
II	NC	scf7180000460006	193596597_XP_001949548_PREDICTED__similar_to_mCG121035_Acyrthosiphon_pisum	48.05	77	40	1	4576	4346	8	306	3e-15	81.3	230	230		230
II	NC	scf7180000460103	193596597_XP_001949548_PREDICTED__similar_to_mCG121035_Acyrthosiphon_pisum	37.04	108	67	1	94176	93856	4	111	3e-14	81.3	320	320		320
II	NC	scf7180000460110	193596597_XP_001949548_PREDICTED__similar_to_mCG121035_Acyrthosiphon_pisum	40	95	57	3	20431	17576	164	255	1e-40	76.6	2855	2855		2855
II	NC	scf7180000460118	193596597_XP_001949548_PREDICTED__similar_to_mCG121035_Acyrthosiphon_pisum	35.42	48	31	2	6728	1393	747	792	2e-13	33.9	5335	5335		5335
														674284			674284

## Sheet: Sheet2
Class	copy number	bp sum
LTR	241	305486
Non LTR	200	158154
Class II	346	225326
		688966

## Sheet: Sheet3
Class	Superfamily	Copy number	TEs (%)
I LTR	copia	8	0.9
I LTR	gypsy	125	14.8
I LTR	Pao Bel	95	11.2
I LTR	ERV-2	1	0.1
I LTR	NC	12	1.4
I Non-LTR	CR1	59	7.0
I Non-LTR	R1	87	10.3
I Non-LTR	RTE	5	0.6
I Non LTR	I	5	.6
I Non-LTR	Jockey	19	2.3
I Non-LTR	L1	5	0.6
I Non-LTR	L2	2	0.2
I Non-LTR	Loner	9	1.1
I Non-LTR	Outcast	7	0.8
I Non-LTR	NC	2	0.2
II	Tc1 mariner	258	30.6
II	PIf- harbinder	15	1.8
II	piggyBac	3	0.3
II	Polinton	1	0.1
II	Rehavkus	1	0.1
II	hAT	7	0.8
II	helitron	19	2.2
II	CACTA	9	1.1
II	P	2	0.2
II	NC	29	3.4
		785	100
