# Supplementary material for: The Genome of Anopheles darlingi, the main neotropical malaria vector
Source: Nucleic Acids Res. 2013 Jun 12;41(15):7387–400. doi: 10.1093/nar/gkt484 (PMC3753621; doi:10.1093/nar/gkt484)
Supplement: Supplementary Data [file supp_gkt484_nar-00257-h-2013-File006_updated.zip › S-H.xlsx]

## Sheet: Sheet1
S-H Olfactory system
Table S-H1. Comparison of Anopheles darlingi olfactory related proteins with the most conserved homologs in other mosquitoes and Drosophila melanogaster
	An. darlingi gene ID	An. gambiae homolog	Protein identity	Ae. aegypti homolog	Protein identity	Cu. quinquefasciatus homolog	Protein identity	D. melanogaster homolog (Flybase)	Protein identity
Odorant binding protein
OBP2	AD06834 (4)	AGAP003306 (4)	61	AAEL015499	58	CPIJ007611	60	CG11421	42
OBP7	AD04203 (4)	AGAP001556 (4)	61	AAEL006176	49	CPIJ001365	56	CG11421	28
OBP17	AD06922 (4)	AGAP003309 (4)	85	AAEL009449	74	CPIJ007604	81	CG11421	61
OBP5	AD06752 (3)	AGAP009629 (5)	78	AAEL006454	56	CPIJ008793	54	CG11748	34
OBP4	AD02196 (3)	AGAP010489 (5)	80	AAEL006454	65	CPIJ008793	58	CG8807	40
OBP20	AD03243 (3)	AGAP005208 (5)	92	AAEL012377	71	CPIJ006551	68	CG11748	40
OBP9	AD03181 (0)	AGAP000278 (0)	90	AAEL005772	70	CPIJ017326	74	CG18111	46
OBP10	AD04156 (7)	AGAP001189 (7)	81	AAEL007603	56	CPIJ014525	60	CG11421	32
OBP18	AD03416 (7)	AGAP012319 (7)	79	AAEL002626	39	CPIJ012720	38	CG8462	37
OBP21	AD07879 (7)	AGAP008398 (7)	65	AAEL001826	45	CPIJ801730	44	CG11797	27
OBP25	AD07746 (7)	AGAP012320 (7)	64	AAEL002587	57	CPIJ018957	55	CG11218	34
OBP26	AD03881 (7)	AGAP012321 (7)	92	AAEL002606	72	CPIJ012719	72	CG11218	37
OBP28	AD03880 (7)	AGAP012325 (7)	75	AAEL002617	54	CPIJ012717	58	CG11218	33
OBP23	AD06986 (7)	AGAP012318 (7)	67	AAEL002596	43	CPIJ012721	36	CG10436	33
AGAP012322	AD03882 (7)	AGAP012322 (7)	79	AAEL015554	64	CPIJ012716	66	CG11797	32
OBP14	AD02866 (1)	AGAP002189 (3)	77	AAEL009597	34	CPIJ015732	31	CG18111	26
OBP11	AD03863 (1)	AGAP002025 (3)	68	AAEL009597	38	CPIJ016343	33	CG7584	25
OBP13	AD07526 (0)	AGAP002905 (0)	71	AAEL000035	45	CPIJ016965	45	CG1668	33
OBP27	AD03879 (1)	AGAP012323 (1)	73	AAEL002618	56	CPIJ012715	53	CG8462	26
AGAP012324	AD03878 (1)	AGAP012324 (1)	89	AAEL002598	80	CPIJ012714	77	CG11218	23
OBP34	AD02966 (3)	AGAP000641 (14)	67	AAEL001153	33	CPIJ017166	31	NO
OBP37	AD00512 (3)	AGAP000644 (14)	67	AAEL001153	32	CPIJ017166	31	CG31558	26
OBP44	AD01405 (3)	AGAP010648 (14)	70	AAEL006385	37	CPIJ009038	38	CG18111	25
OBP45	AD01406 (3)	AGAP010650 (14)	73	AAEL006396	36	CPIJ009038	38	CG7592	25
OBP46	AD02444 (4)	AGAP007289 (7)	65	AAEL011494	36	CPIJ002108	33	CG30052	25
OBP47	AD02443 (4)	AGAP007287 (7)	83	AAEL011499	51	CPIJ002106	49	CG30052	25
AGAP007286	AD02441 (4)	AGAP007286 (7)	81	AAEL010666	63	CPIJ002105	63	CG13524	25
AGAP012658	AD02439 (4)	AGAP012658 (7)	39	AAEL015567	25	CPIJ002105	22	CG13518	25
AGAP007281	AD02440 (4)	AGAP007281 (7)	65	AAEL011487	42	CPIJ002111	32	CG13518	20
OBP55	AD02721 (0)	AGAP006081 (0)	38	AAEL004730	27	CPIJ008867	22	NO
OBP57	AD02370 (0)	AGAP011368 (1)	67	AAEL006103	52	CPIJ004630	49	CG30129	23
AGAP006074	AD02731 (0)	AGAP006074 (0)	68	AAEL000139	37	CPIJ006608	39	CG30072	23
AGAP006368	AD03303 (0)	AGAP006368 (0)	82	NO		CPIJ007337	73	CG13027	37
a,b In parenthesis are the number of related sequences in An. darlingi and An. gambiae genome, respectively
NO - No related sequence found
	An. darlingi gene ID	An. gambiae homolog	Protein identity	Ae. aegypti homolog	Protein identity	Cu. quinquefasciatus homolog	Protein identity	D. melanogaster homolog (Flybase)	Protein identity
Odorant receptor
GPROR2	AD07368	AGAP009519	73	AAEL005999	59	CPIJ802644	59	CG17584	31
GPROR3	AD01550	AGAP011469	78	AAEL001303	32	CPIJ004164	33	CG17584	26
GPROR5	AD01553	AGAP011467	76	AAEL001303	41	CPIJ000543	31	NO
GPROR7	AD02037	AGAP002560	79	AAEL005776	79	CPIJ009573	76	CG10609	65
GPROR8	AD10035	AGAP001912	66	AAEL012254	59	CPIJ013944	58	CG17911	30
GPROR10	AD02745	AGAP009520	84	AAEL006003	69	CPIJ801844	68	CG13106	39
GPROR11	AD06018	AGAP011631	72	AAEL011583	57	CPIJ802629	55	CG12501	24
GPROR16	AD04496	AGAP009394	58	AAEL001303	31	CPIJ802534	30	CG14156	22
GPROR18	AD07414	AGAP009410	66	AAEL001303	33	CPIJ000543	32	NO
GPROR24	AD10681	AGAP010507	56	AAEL004966	32	CPIJ019857	27	NO
GPROR23	AD09619	AGAP007797	54	AAEL001510	43	CPIJ012950	37	NO
GPROR28	AD04977	AGAP002722	57	AAEL017548	26	CPIJ007691		CG12697	24	Query coverage <70%
GPROR33	AD00606	AGAP005760	54	AAEL015147	29	NO		CG13206	22
GPROR34	AD04562	AGAP002125	79	AAEL003395	39	CPIJ001226	39	CG17871	29
GPROR37	AD07399	AGAP002126	78	AAEL003369	38	CPIJ001226	39	CG17871	29
GPROR39	AD02939	AGAP002639	68	AAEL006345	36	CPIJ012283	37	CG15377	27	Partial
GPROR42	AD03188	AGAP004278	48	AAEL000616	32	CPIJ018930	29	CG15581	20
GPROR58	AD06011	AGAP004067	59	AAEL006202	32	CPIJ802608	36	CG11000	17
NO - No related sequence found
	An. darlingi gene ID	An. gambiae homolog	Protein identity	Ae. aegypti homolog	Protein identity	Cu. quinquefasciatus homolog	Protein identity	D. melanogaster homolog (Flybase)	Protein identity
Gustatory receptor
GPRGR2	AD04206	AGAP002275	67	AAEL011571	55	CPIJ800021	54	CG37189	35
GPRGR6	AD01104	AGAP009854		NO		NO		NO		Partial
GPRGR14	AD07140	AGAP006399	65	AAEL011174	51	CPIJ800015	51	CG32261	29
GPRGR15	AD08836	AGAP003253		AAEL000048		CPIJ800005		CG15779
GPRGR15	AD08863	AGAP003253		AAEL000048		CPIJ800005		CG15779		Partial
GPRGR17	AD08857	AGAP003255	65	AAEL000075	41	CPIJ016218	40	CG32257	27
GPRGR20	AD08840	AGAP003259	68	AAEL000012	39	CPIJ800007	38	CG32261	30
GPRGR22	AD09007	AGAP009999	88	AAEL002380	82	CPIJ800002	82	CG13948	66
GPRGR23	AD01029	AGAP003098	93	AAEL002167	87	CPIJ800003	85	CG13948	43	Partial
GPRGR24	AD09985	AGAP001915	80	AAEL010058	72	CPIJ800004	71	CG14979	58	Partial
GPRGR34	AD03020	AGAP006450	74	AAEL011073	22	CPIJ800025	64	CG18531	30
GPRGR37	AD09813	AGAP001117		AAEL007935		CPIJ018137		NO
GPRGR38	AD09819	AGAP001114		AAEL007933		CPIJ019782		NO
GPRGR47	AD01920	AGAP005514	65	AAEL013646	34	NO		CG13788	21
GPRGR53	AD03749	AGAP002633	83	AAEL010962	69	CPIJ800019	68	CG13788	24
GPRGR58	AD09820	AGAP001125	45	AAEL010277	25	CPIJ800058	24	NO
GPRGR59	AD09289	AGAP001137	43	AAEL015556	21	NO		NO
Percentage identity are not presented for partial sequences
	An. darlingi gene ID	An. gambiae homolog	Protein identity	Ae. aegypti homolog	Protein identity	Cu. quinquefasciatus homolog	Protein identity	D. melanogaster homolog (Flybase)	Protein identity
Chemosensory protein
AgamCSP1	AD04397	AGAP008051	79	AAEL001969	75	CPIJ801977	74	CG11390	59
AgamCSP2	AD04396	AGAP008052	89	AAEL002022	76	CPIJ002627	75	CG11390	62
AgamCSP3	AD04104	AGAP008054	93	AAEL001969	81	CPIJ802004	76	CG11390	57
AgamCSP5	AD04397	AGAP008052	79	AAEL002022	68	CPIJ801995	74	CG11390	59
AgamCSP6	AD08555	AGAP008059	93	AAEL001963	81	CPIJ002605	77	CG9358	55
	An. darlingi gene ID	An. gambiae homolog	Protein identity	Ae. aegypti homolog	Protein identity	Cu. quinquefasciatus homolog	Protein identity	D. melanogaster homolog (Flybase)	Protein identity
Glutamate receptors
AgamGLURI	AD07349	AGAP000803	92	AAEL002538	86	CPIJ018689	84	CG8681	56
AgamGLURIIb	AD07249	AGAP000801	99	AAEL002518	99	CPIJ006667	99	CG3822	90
AgamGLURIIc	AD03393	AGAP002797		AAEL002511		CPIJ006668
AgamNMDAR1	AD07439	AGAP001478	95	AAEL008587	85	CPIJ017065	95	CG2902	74
AgamNMDAR2	AD06268	AGAP012429	96	AAEL013695	87	CPIJ013901	93	CG33513	80
AgamNMDAR3	AD01910	AGAP005527	69	NO		NO		NO
AgamGLUvir8a	AD01739	AGAP010411	71	AAEL002922	62	CPIJ020118	63	CG32704	50
AgamGLUvir21a	AD06728	AGAP008511		AAEL013366	65	CPIJ018086	58	CG2657	51
AgamGLUvir25a	AD01056	AGAP010272	94	AAEL008090	88	CPIJ020118	91	CG33513	80
AgamGLUvir31a	AD10538	AGAP009014	75	AAEL013153	46	CPIJ018715	40	CG31718	37
AgamGLUvir40a	AD04573	AGAP004021		AAEL014270		CPIJ009722		CG42352
AgamGLUvir41a	AD07521	AGAP002904	66	AAEL000007	56	CPIJ016961	67	CG33492	32
AgamGLUvir41n	AD02061	AGAP003531	59	AAEL000066	39	CPIJ016954	33	CG33492	28
AgamGLUvir60a	AD00418	AGAP011943		AAEL003440		CPIJ010125		CG13576
AgamGLUvir75k	AD02268	AGAP007498	62	AAEL005875	46	CPIJ010126	51	CG14076	33
AgamGLUvir76b	AD04605	AGAP011968	81	AAEL006360	72	CPIJ010127	72	CG7385	51
AgamGLUvir100a	AD00585	AGAP000140	54	AAEL015267	42	CPIJ010128	41	CG11575	36
AgamGLUvir100i	AD07556	AGAP004475		AAEL015647		CPIJ010129		CG34143
AgamGLUvir100h	AD03714	AGAP000293		AAEL015265		CPIJ010130		CG11575
AgamGLUvir101	AD04586	AGAP013425	67	AAEL013241	32	CPIJ012482	44	CG34143	25
Percentage identity are not presented for partial sequences
