# Supplementary material for: The Genome of Anopheles darlingi, the main neotropical malaria vector
Source: Nucleic Acids Res. 2013 Jun 12;41(15):7387–400. doi: 10.1093/nar/gkt484 (PMC3753621; doi:10.1093/nar/gkt484)
Supplement: Supplementary Data [file supp_gkt484_nar-00257-h-2013-File006_updated.zip › S-L.xlsx]

## Sheet: Planilha1
Table S-L1 - Anopheles darlingi genes encoding products with no hits in the KEGG database
AD00031	hypothetical protein
AD00065	hypothetical protein
AD00081	hypothetical protein
AD00103	hypothetical protein
AD00105	hypothetical protein
AD00226	hypothetical protein
AD00239	hypothetical protein
AD00254	hypothetical protein
AD00426	hypothetical protein
AD00487	hypothetical protein
AD00490	hypothetical protein
AD00493	hypothetical protein
AD00496	hypothetical protein
AD00549	hypothetical protein
AD00617	hypothetical protein
AD00619	hypothetical protein
AD00642	hypothetical protein
AD00668	hypothetical protein
AD00694	hypothetical protein
AD00696	hypothetical protein
AD00732	hypothetical protein
AD00741	hypothetical protein
AD00766	hypothetical protein
AD00767	hypothetical protein
AD00779	hypothetical protein
AD00895	hypothetical protein
AD00898	hypothetical protein
AD00969	hypothetical protein
AD01033	hypothetical protein
AD01101	hypothetical protein
AD01139	hypothetical protein
AD01248	hypothetical protein
AD01267	hypothetical protein
AD01277	hypothetical protein
AD01294	hypothetical protein
AD01340	hypothetical protein
AD01395	hypothetical protein
AD01396	hypothetical protein
AD01506	hypothetical protein
AD01516	hypothetical protein
AD01520	hypothetical protein
AD01612	hypothetical protein
AD01655	hypothetical protein
AD01676	hypothetical protein
AD01679	hypothetical protein
AD01710	hypothetical protein
AD01711	hypothetical protein
AD01754	hypothetical protein
AD01787	hypothetical protein
AD01795	hypothetical protein
AD01807	hypothetical protein
AD01809	hypothetical protein
AD01816	hypothetical protein
AD01852	hypothetical protein
AD01874	hypothetical protein
AD01875	hypothetical protein
AD01898	hypothetical protein
AD01970	hypothetical protein
AD02116	hypothetical protein
AD02160	hypothetical protein
AD02232	hypothetical protein
AD02285	hypothetical protein
AD02318	hypothetical protein
AD02339	hypothetical protein
AD02341	hypothetical protein
AD02363	hypothetical protein
AD02395	hypothetical protein
AD02396	hypothetical protein
AD02416	hypothetical protein
AD02433	hypothetical protein
AD02461	hypothetical protein
AD02462	hypothetical protein
AD02471	hypothetical protein
AD02500	hypothetical protein
AD02513	hypothetical protein
AD02583	hypothetical protein
AD02608	hypothetical protein
AD02694	hypothetical protein
AD02696	hypothetical protein
AD02702	hypothetical protein
AD02716	hypothetical protein
AD02734	hypothetical protein
AD02739	hypothetical protein
AD02740	hypothetical protein
AD02778	hypothetical protein
AD02796	hypothetical protein
AD02804	hypothetical protein
AD02881	hypothetical protein
AD02888	hypothetical protein
AD02892	hypothetical protein
AD02893	hypothetical protein
AD02897	hypothetical protein
AD02949	hypothetical protein
AD02953	hypothetical protein
AD03062	hypothetical protein
AD03094	hypothetical protein
AD03096	hypothetical protein
AD03171	hypothetical protein
AD03220	hypothetical protein
AD03319	hypothetical protein
AD03321	hypothetical protein
AD03343	hypothetical protein
AD03389	hypothetical protein
AD03400	hypothetical protein
AD03478	hypothetical protein
AD03533	hypothetical protein
AD03539	hypothetical protein
AD03599	hypothetical protein
AD03600	hypothetical protein
AD03608	hypothetical protein
AD03671	hypothetical protein
AD03716	hypothetical protein
AD03757	hypothetical protein
AD03793	hypothetical protein
AD03869	hypothetical protein
AD03870	hypothetical protein
AD03941	hypothetical protein
AD03994	hypothetical protein
AD04084	hypothetical protein
AD04103	hypothetical protein
AD04123	hypothetical protein
AD04136	hypothetical protein
AD04149	hypothetical protein
AD04182	hypothetical protein
AD04198	hypothetical protein
AD04224	hypothetical protein
AD04234	hypothetical protein
AD04240	hypothetical protein
AD04265	hypothetical protein
AD04302	hypothetical protein
AD04385	hypothetical protein
AD04389	hypothetical protein
AD04408	hypothetical protein
AD04466	hypothetical protein
AD04489	hypothetical protein
AD04545	hypothetical protein
AD04546	hypothetical protein
AD04565	hypothetical protein
AD04569	hypothetical protein
AD04603	hypothetical protein
AD04662	hypothetical protein
AD04684	hypothetical protein
AD04832	hypothetical protein
AD04848	hypothetical protein
AD04883	hypothetical protein
AD04916	hypothetical protein
AD04919	hypothetical protein
AD04922	hypothetical protein
AD04929	hypothetical protein
AD04934	hypothetical protein
AD04935	hypothetical protein
AD04936	hypothetical protein
AD04947	hypothetical protein
AD04983	hypothetical protein
AD04986	hypothetical protein
AD04987	hypothetical protein
AD05082	hypothetical protein
AD05091	hypothetical protein
AD05175	hypothetical protein
AD05209	hypothetical protein
AD05230	hypothetical protein
AD05249	hypothetical protein
AD05338	hypothetical protein
AD05351	hypothetical protein
AD05422	hypothetical protein
AD05423	hypothetical protein
AD05436	hypothetical protein
AD05458	hypothetical protein
AD05475	hypothetical protein
AD05501	hypothetical protein
AD05512	hypothetical protein
AD05550	hypothetical protein
AD05551	hypothetical protein
AD05557	hypothetical protein
AD05563	hypothetical protein
AD05564	hypothetical protein
AD05565	hypothetical protein
AD05667	hypothetical protein
AD05674	hypothetical protein
AD05717	hypothetical protein
AD05729	hypothetical protein
AD05747	hypothetical protein
AD06044	hypothetical protein
AD06049	hypothetical protein
AD06113	hypothetical protein
AD06114	hypothetical protein
AD06222	hypothetical protein
AD06256	hypothetical protein
AD06342	hypothetical protein
AD06447	hypothetical protein
AD06460	hypothetical protein
AD06531	hypothetical protein
AD06555	hypothetical protein
AD06556	hypothetical protein
AD06609	hypothetical protein
AD06661	hypothetical protein
AD06688	hypothetical protein
AD06741	hypothetical protein
AD06759	hypothetical protein
AD06760	hypothetical protein
AD06819	hypothetical protein
AD06826	hypothetical protein
AD06827	hypothetical protein
AD06883	hypothetical protein
AD06895	hypothetical protein
AD06896	hypothetical protein
AD06944	hypothetical protein
AD07073	hypothetical protein
AD07078	hypothetical protein
AD07093	hypothetical protein
AD07152	hypothetical protein
AD07186	hypothetical protein
AD07210	hypothetical protein
AD07243	hypothetical protein
AD07298	hypothetical protein
AD07348	hypothetical protein
AD07383	hypothetical protein
AD07391	hypothetical protein
AD07433	hypothetical protein
AD07505	hypothetical protein
AD07562	hypothetical protein
AD07569	hypothetical protein
AD07592	hypothetical protein
AD07625	hypothetical protein
AD07695	hypothetical protein
AD07734	hypothetical protein
AD07765	hypothetical protein
AD07793	hypothetical protein
AD07831	hypothetical protein
AD07868	hypothetical protein
AD07932	hypothetical protein
AD07951	hypothetical protein
AD07960	hypothetical protein
AD07966	hypothetical protein
AD07987	hypothetical protein
AD07989	hypothetical protein
AD08034	hypothetical protein
AD08142	hypothetical protein
AD08148	hypothetical protein
AD08192	hypothetical protein
AD08219	hypothetical protein
AD08221	hypothetical protein
AD08223	hypothetical protein
AD08235	hypothetical protein
AD08239	hypothetical protein
AD08337	hypothetical protein
AD08338	hypothetical protein
AD08376	hypothetical protein
AD08399	hypothetical protein
AD08510	hypothetical protein
AD08549	hypothetical protein
AD08620	hypothetical protein
AD08642	hypothetical protein
AD08655	hypothetical protein
AD08728	hypothetical protein
AD08776	hypothetical protein
AD08785	hypothetical protein
AD08793	hypothetical protein
AD08794	hypothetical protein
AD08795	hypothetical protein
AD08820	hypothetical protein
AD08824	hypothetical protein
AD08831	hypothetical protein
AD08834	hypothetical protein
AD08890	hypothetical protein
AD08897	hypothetical protein
AD08946	hypothetical protein
AD08989	hypothetical protein
AD09050	hypothetical protein
AD09057	hypothetical protein
AD09074	hypothetical protein
AD09126	hypothetical protein
AD09137	hypothetical protein
AD09187	hypothetical protein
AD09205	hypothetical protein
AD09287	hypothetical protein
AD09302	hypothetical protein
AD09303	hypothetical protein
AD09327	hypothetical protein
AD09376	hypothetical protein
AD09428	hypothetical protein
AD09430	hypothetical protein
AD09457	hypothetical protein
AD09458	hypothetical protein
AD09506	hypothetical protein
AD09507	hypothetical protein
AD09508	hypothetical protein
AD09536	hypothetical protein
AD09598	hypothetical protein
AD09644	hypothetical protein
AD09660	hypothetical protein
AD09662	hypothetical protein
AD09664	hypothetical protein
AD09753	hypothetical protein
AD09758	hypothetical protein
AD09759	hypothetical protein
AD09760	hypothetical protein
AD09763	hypothetical protein
AD09764	hypothetical protein
AD09765	hypothetical protein
AD09766	hypothetical protein
AD09767	hypothetical protein
AD09769	hypothetical protein
AD09823	hypothetical protein
AD09849	hypothetical protein
AD09897	hypothetical protein
AD09922	hypothetical protein
AD09938	hypothetical protein
AD09939	hypothetical protein
AD09940	hypothetical protein
AD09941	hypothetical protein
AD09976	hypothetical protein
AD09978	hypothetical protein
AD09979	hypothetical protein
AD09992	hypothetical protein
AD10015	hypothetical protein
AD10039	hypothetical protein
AD10051	hypothetical protein
AD10053	hypothetical protein
AD10054	hypothetical protein
AD10081	hypothetical protein
AD10098	hypothetical protein
AD10120	hypothetical protein
AD10155	hypothetical protein
AD10168	hypothetical protein
AD10204	hypothetical protein
AD10220	hypothetical protein
AD10253	hypothetical protein
AD10259	hypothetical protein
AD10269	hypothetical protein
AD10270	hypothetical protein
AD10325	hypothetical protein
AD10326	hypothetical protein
AD10338	hypothetical protein
AD10343	hypothetical protein
AD10353	hypothetical protein
AD10390	hypothetical protein
AD10408	hypothetical protein
AD10410	hypothetical protein
AD10411	hypothetical protein
AD10448	hypothetical protein
AD10449	hypothetical protein
AD10514	hypothetical protein
AD10532	hypothetical protein
AD10592	hypothetical protein
AD10604	hypothetical protein
AD10620	hypothetical protein
AD10649	hypothetical protein
AD10662	hypothetical protein
